# Supplementary material for: Freshwater transitions and symbioses shaped the evolution and extant diversity of caridean shrimps
Source: Commun Biol. 2018 Feb 22;1:16. doi: 10.1038/s42003-018-0018-6 (PMC6123698; doi:10.1038/s42003-018-0018-6)
Supplement: Supplementary file 3 — Supplementary Data 1 [file 42003_2018_18_MOESM3_ESM.txt]

#NEXUS
BEGIN TREES;
	TREE Munasinghe_2010_1 = (Palaemon_debilis, Macrobrachium_australe, Macrobrachium_latimanus, Macrobrachium_latidactylus, (Macrobrachium_rosenbergii, Macrobrachium_malcolmsonii), (Macrobrachium_scabriculum, Macrobrachium_idae));
	TREE Nye_etal_2013a_1 = (Alvinocaris_longirostris, (Eualus_avinus, (Eualus_macilentus, (Eualus_amandae, (Lebbeus_groenlandicus, Eualus_biunguis, Spirontocaris_spinus, (Eualus_gaimardii, (Eualus_suckleyi, Eualus_barbatus), (Eualus_fabricii, (Thor_amboinensis, (Hippolyte_inermis, Hippolyte_williamsi, Hippolyte_obliquimanus)))), (Eualus_cranchii, (Lysmata_pederseni, Lysmata_wurdemanni)), (Lebbeus_po…
	TREE Nye_etal_2013a_2 = (Alvinocaris_longirostris, ((Eualus_avinus, Eualus_macilentus), (Eualus_amandae, (((Thor_amboinensis, (Hippolyte_inermis, Hippolyte_williamsi, Hippolyte_obliquimanus)), (Eualus_cranchii, (Lysmata_pederseni, Lysmata_wurdemanni))), (Lebbeus_groenlandicus, Eualus_biunguis, Eualus_gaimardii, Eualus_fabricii, Spirontocaris_spinus, (Eualus_suckleyi, Eualus_barbatus), (Lebbeus_po…
	TREE Mashiko_Shy_2008_1 = (Macrobrachium_asperulum, Macrobrachium_lar, (Macrobrachium_nipponense, Macrobrachium_formosense));
	TREE Mashiko_Shy_2008_2 = (Macrobrachium_asperulum, Macrobrachium_lar, (Macrobrachium_nipponense, Macrobrachium_formosense));
	TREE Munoz_etal_2014_1 = (Paratya_curvirostris, (Paratya_australiensis, ((Atyaephyra_desmarestii, (Atyaephyra_orientalis, (Atyaephyra_strymonensis, Atyaephyra_stankoi, Atyaephyra_thyamisensis))), (Dugastella_valentina, Dugastella_marocana))));
	TREE Munoz_etal_2014_2 = (Palaemon_longirostris, Palaemon_peringueyi, ((Atyaephyra_desmarestii, (Atyaephyra_thyamisensis, (Atyaephyra_stankoi, Atyaephyra_strymonensis))), (Dugastella_valentina, Dugastella_marocana)));
	TREE Baeza_etal_2009_1 = ((Lysmata_olavoi, (((Lysmata_californica, (Lysmata_bahia, (Lysmata_gracilirostris, (Lysmata_wurdemanni, ((Lysmata_rafa, Lysmata_boggessi), (Lysmata_ankeri, Lysmata_pederseni)))), (Lysmata_nayaritensis, (Lysmata_hochi, Exhippolysmata_oplophoroides)))), (Lysmata_debelius, (Lysmata_amboinensis, Lysmata_grabhami))), (Lysmata_seticaudata, ((Lysmata_nilita, (Lysmata_galapagensi…
	TREE Sket_Zaksek_2009_1 = (Atyaephyra_desmarestii, Typhlatya_miravetensis, (((Troglocaris_bosnica, (Troglocaris_planinensis, Troglocaris_anophthalmus)), ((Troglocaris_hercegovinensis, ((Troglocaris_prasence, (Troglocaris_sp., Troglocaris_kapelana)), (Troglocaris_pretneri, Troglocaris_neglecta))), (Troglocaris_cf._fagei, Troglocaris_cf._osterloffi))), (Dugastella_valentina, Gallocaris_inermis)));
	TREE Baeza_Fuentes_2013_8 = (Nikoides_sp., (((((Lysmata_nayaritensis, (Lysmata_bahia, (Lysmata_californica, (Lysmata_debelius, (Lysmata_amboinensis, Lysmata_grabhami))))), (Lysmata_gracilirostris, (Lysmata_wurdemanni, ((Lysmata_ankeri, Lysmata_pederseni), (Lysmata_udoi, (Lysmata_boggessi, Lysmata_rafa)))))), (((Lysmata_seticaudata, (Lysmata_argentopunctata, Lysmata_cf._ternatensis)), ((Lysmata_ni…
	TREE Baeza_Fuentes_2013_9 = (Nikoides_sp., ((Lysmata_amboinensis, Lysmata_debelius, Lysmata_grabhami), (Lysmata_californica, (Lysmata_nayaritensis, (Lysmata_bahia, ((Lysmata_rafa, Lysmata_udoi, (Lysmata_boggessi, (Lysmata_ankeri, Lysmata_pederseni))), (Lysmata_gracilirostris, Lysmata_wurdemanni))))), (Lysmata_olavoi, (Lysmata_argentopunctata, (Lysmata_seticaudata, Lysmata_cf._ternatensis, (Lysmat…
	TREE Liu_etal_2007_1 = (Caridina_pseudodenticulata, (((((((Macrobrachium_mammillodactylus, (Macrobrachium_sp.1, Macrobrachium_australe)), ((Macrobrachium_grandimanus, (Macrobrachium_lar, (Macrobrachium_latimanus, Macrobrachium_sp.6))), (((Macrobrachium_gracilirostre, (Macrobrachium_jaroense, Macrobrachium_sp.7)), (Macrobrachium_lepidactyloides, (Macrobrachium_sp.8, (Macrobrachium_placidum, (Macro…
	TREE Murphy_Austin_2003_1 = (Paratya_australiensis, ((Palaemonetes_atrinubes, (Palaemon_serenus, (Macrobrachium_intermedium, Palaemonetes_australis))), (Macrobrachium_australiense, Macrobrachium_rosenbergii)));
	TREE Baeza_Fuentes_2013_1 = (Nikoides_sp., (Merguia_oligodon, (Merguia_rhizophorae, (Lysmata_californica, (Lysmata_amboinensis, (Lysmata_boggessi, (Lysmata_debelius, (Lysmata_nayaritensis, Lysmata_holthuisi, Lysmata_seticaudata, Lysmata_gracilirostris, (Lysmata_argentopunctata, (Lysmata_intermedia, Lysmata_hochi)), ((Lysmata_moorei, (Lysmata_pederseni, Lysmata_wurdemanni, (Lysmata_bahia, Lysmata_…
	TREE Baeza_Fuentes_2013_2 = (Nikoides_sp., (((Lysmata_bahia, Lysmata_gracilirostris, Lysmata_seticaudata, (Lysmata_nayaritensis, Lysmata_californica, (Lysmata_debelius, Lysmata_amboinensis, Lysmata_grabhami)), ((Lysmata_pederseni, Lysmata_ankeri), (Lysmata_wurdemanni, Lysmata_boggessi))), ((Lysmata_hochi, (Lysmata_argentopunctata, ((Lysmata_intermedia, Lysmata_holthuisi), (Lysmata_galapagensis, L…
	TREE Baeza_Fuentes_2013_3 = (Nikoides_sp., ((((Lysmata_nayaritensis, (Lysmata_californica, (Lysmata_debelius, (Lysmata_amboinensis, Lysmata_grabhami)))), (Lysmata_bahia, (Lysmata_gracilirostris, ((Lysmata_ankeri, Lysmata_pederseni), (Lysmata_wurdemanni, (Lysmata_udoi, (Lysmata_boggessi, Lysmata_rafa))))))), ((Lysmata_seticaudata, ((Lysmata_argentopunctata, Lysmata_cf._ternatensis), ((Lysmata_nili…
	TREE Baeza_Fuentes_2013_4 = (Nikoides_sp., ((((Lysmata_seticaudata, (Lysmata_nayaritensis, (Lysmata_californica, (Lysmata_debelius, (Lysmata_amboinensis, Lysmata_grabhami))))), (Lysmata_bahia, ((Lysmata_gracilirostris, ((Lysmata_ankeri, Lysmata_pederseni), (Lysmata_boggessi, Lysmata_wurdemanni))), (Exhippolysmata_oplophoroides, Exhippolysmata_ensirostris)))), (Lysmata_hochi, (Lysmata_argentopunct…
	TREE Baeza_Fuentes_2013_5 = (Nikoides_sp., (((Lysmata_bahia, (Lysmata_seticaudata, (Lysmata_nayaritensis, (Lysmata_californica, (Lysmata_amboinensis, Lysmata_debelius, Lysmata_grabhami)))), (Lysmata_gracilirostris, (Lysmata_boggessi, Lysmata_wurdemanni, (Lysmata_ankeri, Lysmata_pederseni)))), ((Lysmata_hochi, (Lysmata_argentopunctata, ((Lysmata_galapagensis, Lysmata_moorei), (Lysmata_holthuisi, L…
	TREE Baeza_Fuentes_2013_6 = (Nikoides_sp., (((((Lysmata_nayaritensis, Lysmata_californica), (((Lysmata_new_species_cf._intermedia, Lysmata_galapagensis), (Lysmata_cf._ternatensis, Lysmata_moorei)), (Lysmata_debelius, (Lysmata_amboinensis, Lysmata_grabhami)))), (Lysmata_wurdemanni, ((Lysmata_udoi, Lysmata_gracilirostris), (Lysmata_rafa, Lysmata_boggessi)))), (Lysmata_pederseni, Lysmata_ankeri)), (…
	TREE Baeza_Fuentes_2013_7 = (Nikoides_sp., (((((Lysmata_nayaritensis, Lysmata_californica), ((Lysmata_cf._ternatensis, (Lysmata_moorei, (Lysmata_new_species_cf._intermedia, Lysmata_galapagensis))), (Lysmata_debelius, Lysmata_amboinensis, Lysmata_grabhami))), (Lysmata_wurdemanni, (Lysmata_udoi, Lysmata_gracilirostris, (Lysmata_rafa, Lysmata_boggessi)))), (Lysmata_pederseni, Lysmata_ankeri)), (((Ly…
	TREE Fiedler_etal_2010_1 = (Synalpheus_brevicarpus, (((((Lysmata_olavoi, ((Lysmata_nayaritensis, (Lysmata_bahia, (Lysmata_gracilirostris, (Lysmata_wurdemanni, ((Lysmata_ankeri, Lysmata_pederseni), (Lysmata_boggessi, Lysmata_rafa)))))), ((Lysmata_amboinensis, Lysmata_grabhami), (Lysmata_debelius, Lysmata_californica)))), (Lysmata_acicula, Lysmata_cf._trisetacea, Lysmata_ternatensis, (Lysmata_setic…
	TREE Fiedler_etal_2010_2 = (Synalpheus_brevicarpus, ((Hippolyte_acuta, (Alope_orientalis, ((Merguia_oligodon, ((Lysmata_wurdemanni, Lysmata_boggessi), (Lysmata_debelius, (Lysmata_grabhami, Lysmata_amboinensis))), (Lysmata_galapagensis, (Lysmata_seticaudata, (Lysmata_cf._trisetacea, Lysmata_ternatensis))), (Lysmata_cf._anchisteus, (Lysmata_lipkei, (Lysmatella_prima, Exhippolysmata_oplophoroides)))…
	TREE Fiedler_etal_2010_3 = ((Hippolyte_acuta, (Alope_orientalis, ((Merguia_oligodon, ((((Lysmata_wurdemanni, Lysmata_boggessi), (Lysmata_debelius, (Lysmata_grabhami, Lysmata_amboinensis))), (Lysmata_galapagensis, (Lysmata_seticaudata, (Lysmata_cf._trisetacea, Lysmata_ternatensis)))), (Lysmata_cf._anchisteus, (Lysmata_lipkei, (Exhippolysmata_oplophoroides, Lysmatella_prima))))), (Parhippolyte_mist…
	TREE Ashelby_etal_2012_1 = (Creaseria_morleyi, (Nematopalaemon_tenuipes, (((Coutierella_tonkinensis, (((Palaemonetes_antennarius, Palaemon_varians), ((Palaemon_elegans, Palaemon_floridanus), ((Palaemon_peringueyi, Palaemon_pacificus), (Palaemon_longirostris, (Palaemon_adspersus, Palaemon_xiphias))))), (((Palaemonetes_atrinubes, Palaemon_debilis), ((Palaemonetes_australis, (Palaemon_intermedius, P…
	TREE Baeza_2013_1 = ((Tozeuma_carolinense, ((Merhippolyte_ancistrota, (Nikoides_sp., (Alope_orientalis, (Heterocarpus_n._sp., (Saron_marmoratus, ((((Lysmata_debelius, (Lysmata_californica, (Lysmata_nayaritensis, (Lysmata_bahia, (Lysmata_pederseni, (Lysmata_gracilirostris, Lysmata_wurdemanni)))))), ((Lysmata_intermedia, (Lysmata_argentopunctata, Lysmata_seticaudata)), (Lysmata_hochi, (Lysmata_vitt…
	TREE Huafeng_etal_2012_1 = ((((Stenopus_hispidus, ((((((Callinectes_sapidus, Portunus_trituberculatus, Charybdis_japonica), (Scylla_olivacea, (Scylla_serrata, (Scylla_paramamosain, Scylla_tranquebarica)))), (Pseudocarcinus_gigas, Gandalfus_yunohana)), (Geothelphusa_dehaani, (Xenograpsus_testudinatus, (Eriocheir_hepuensis, (Eriocheir_sinensis, Eriocheir_japonica))))), (Pagurus_longicarpus, Shinkai…
	TREE Baeza_2013_2 = ((Parapontocaris_aspera, (Saron_marmoratus, Heterocarpus_n._sp., Alope_orientalis, Nikoides_sp., ((((Lysmata_debelius, (Lysmata_californica, (Lysmata_nayaritensis, (Lysmata_bahia, (Lysmata_pederseni, (Lysmata_gracilirostris, Lysmata_wurdemanni)))))), (Lysmata_intermedia, (Lysmata_argentopunctata, Lysmata_seticaudata)), (Lysmata_hochi, (Lysmata_vittata, (Lysmatella_prima, (Exhi…
	TREE Page_etal_2007b_1 = (((((Atyaephyra_desmarestii, (Paratya_australiensis, Paratya_howensis, Paratya_cf._intermedia)), (Halocaridina_rubra, (Typhlatya_mitchelli, Typhlatya_pearsei))), (((Atyoida_bisulcata, Atyoida_pilipes), (Australatya_striolata, (Atyopsis_moluccensis, Atyopsis_spinipes))), (Caridina_serratirostris, ((Caridina_sp.7, (Caridina_sp.1, (Caridina_africana, Caridina_steineri)), (Ca…
	TREE Nye_etal_2012_1 = (Eugonatonotus_chacei, (Alvinocaris_longirostris, (Alvinocaris_muricola, (Rimicaris_hybissae, (Rimicaris_exoculata, Chorocaris_chacei)))));
	TREE Pileggi_Mantelatto_2010_1 = (Exopalaemon_modestus, (Exopalaemon_orientis, (Palaemonetes_sinensis, ((Palaemonetes_argentinus, (Palaemon_longirostris, Palaemon_northropi)), (Macrobrachium_jelskii, ((Macrobrachium_depressimanum, (((Macrobrachium_nattereri, Macrobrachium_brasiliense), (Macrobrachium_aracamuni, (Macrobrachium_inpa, Macrobrachium_ferreirai))), ((Macrobrachium_potiuna, Macrobrachiu…
	TREE Pileggi_Mantelatto_2010_3 = (Macrobrachium_brasiliense, Macrobrachium_borellii, (Macrobrachium_ferreirai, ((Macrobrachium_jelskii, (Macrobrachium_olfersii, (Macrobrachium_crenulatum, (Cryphiops_caementarius, (Macrobrachium_acanthurus, (Macrobrachium_carcinus, Macrobrachium_americanum)))))), (Macrobrachium_amazonicum, Macrobrachium_heterochirus))));
	TREE Pileggi_Mantelatto_2010_2 = (Exopalaemon_orientis, Exopalaemon_modestus, ((Macrobrachium_jelskii, ((Macrobrachium_fukienense, ((((((((Macrobrachium_carcinus, Macrobrachium_americanum), (Macrobrachium_rosenbergii, Macrobrachium_platycheles)), ((Macrobrachium_surinamicum, ((Macrobrachium_olfersii, Macrobrachium_holthuisi, Macrobrachium_birai, Macrobrachium_faustinum), (Macrobrachium_denticulat…
	TREE Kou_etal_2013b_2 = ((Nematopalaemon_tenuipes, Typhlocaris_salentina, (Brachycarpus_biunguiculatus, (Anchistioides_sp., Anchistioides_antiguensis), (Desmocaris_sp., Euryrhynchus_wrzesniowskii), (((Gnathophylloides_mineri, (Gnathophyllum_americanum, (Phyllognathia_ceratophthalma, Hymenocera_picta))), (Conchodytes_meleagrinae, Dactylonia_sp.)), (((Creaseria_morleyi, (Cryphiops_caementarius, (((…
	TREE Kou_etal_2013b_1 = ((Typhlocaris_salentina, ((((Anchistioides_sp., Anchistioides_antiguensis), (Brachycarpus_biunguiculatus, (Nematopalaemon_tenuipes, ((Leander_sp., Leander_tenuicornis), (Urocaridella_antonbruunii, Urocaridella_pulchella))))), ((((Gnathophylloides_mineri, (Gnathophyllum_americanum, (Phyllognathia_ceratophthalma, Hymenocera_picta))), (Conchodytes_meleagrinae, Dactylonia_sp.)…
	TREE Almeida_etal_2014_1 = (((Alpheus_pontederiae, (Alpheus_heterochaelis, (Alpheus_petronioi_n._sp., (Alpheus_chacei, Alpheus_estuariensis)))), (Alpheus_buckupi, Alpheus_carlae)), (Synalpheus_cf._brevicarpus, Synalpheus_fritzmuelleri));
	TREE Christoffersen_1988_1 = ((Sabinea, (Pontocaris, Parapontocaris_aspera)), (Philocheras, (((Pontophilus_gracilis, Pontophilus_norvegicus), Parapontophilus), ((Lissosabinea, (Paracrangon, (Vercoia, Prionocrangon))), ((Crangon_crangon, Crangon_franciscorum, Crangon_septemspinosa), (Neocrangon_sagamiensis, (Notocrangon, (Metacrangon, (Argis, (Sclerocrangon, Rhynocrangon))))))))));
	TREE Wowor_etal_2009_1 = (Exopalaemon_styliferus, Palaemon_debilis, (Palaemon_serrifer, (Palaemon_pacificus, (Palaemon_semmelinkii, ((Macrobrachium_latimanus, (((Macrobrachium_lanchesteri, (Macrobrachium_malcolmsonii, (Macrobrachium_rosenbergii, Macrobrachium_dacqueti))), (((Macrobrachium_urayang, (Macrobrachium_malayanum, Macrobrachium_trompii)), (Macrobrachium_niphanae, ((Macrobrachium_cf_pilim…
	TREE Murphy_Austin_2005_1 = (Paratya_australiensis, ((Palaemon_northropi, (Palaemonetes_atrinubes, (Palaemon_serenus, (Macrobrachium_intermedium, Palaemonetes_australis)))), ((Macrobrachium_malayanum, (Macrobrachium_trompii, (Macrobrachium_latidactylus, ((((((Macrobrachium_australiense, Macrobrachium_sp._nov._1), (Macrobrachium_aemulum, Macrobrachium_sp._nov._2)), (Macrobrachium_lar, Macrobrachiu…
	TREE Chan_etal_2010_2 = (Stenopus_hispidus, (Discias_sp., (((Rhynchocinetes_conspiciocellus, ((Psalidopus_huxleyi, (Alvinocaris_longirostris, (Hymenodora_glacialis, (Nematocarcinus_combensis, ((Acanthephyra_eximia, Ephyrina_figueirai), (Meningodora_sp., (Notostomus_gibbosus, Heterogenys_microphthalma))))))), ((Neocrangon_sagamiensis, (Pasiphaea_levicarinata, Plesionika_grandis)), (Alpheus_gracili…
	TREE Chan_etal_2010_1 = (Stenopus_hispidus, ((((((Nematocarcinus_combensis, Psalidopus_huxleyi, (Alvinocaris_longirostris, (Hymenodora_glacialis, Acanthephyra_eximia, Notostomus_gibbosus, Ephyrina_figueirai, Meningodora_sp., Heterogenys_microphthalma))), (Pasiphaea_levicarinata, Plesionika_grandis)), (Rhynchocinetes_conspiciocellus, (Alpheus_gracilipes, (Ancylomenes_pedersoni, (Palaemon_elegans, …
	TREE Pillai_Unnikrishnan_2013_1 = ((Macrobrachium_nipponense, (((Macrobrachium_scabriculum, (Macrobrachium_abrahami, Macrobrachium_prabhakarani)), (Macrobrachium_equidens, Macrobrachium_rude)), (Macrobrachium_snpurii, Macrobrachium_idella))), (Macrobrachium_lanchesteri, ((Macrobrachium_rosenbergii, Macrobrachium_gangeticum), (Macrobrachium_malcolmsonii, (Macrobrachium_lamarrei, Macrobrachium_sank…
	TREE Chen_etal_2009_1 = (Neocaridina_denticulata, Paratya_australiensis, ((Macrobrachium_lar, (Macrobrachium_australe, (Macrobrachium_latimanus, ((Macrobrachium_australiense, (Macrobrachium_japonicum, (Macrobrachium_asperulum, ((Macrobrachium_mammillodactylus, (Macrobrachium_equidens, (Macrobrachium_formosense, (Macrobrachium_nipponense, Macrobrachium_trompii)))), (Macrobrachium_latidactylus, (Ma…
	TREE Cuesta_etal_2012_1 = (Macrobrachium_rosenbergii, Macrobrachium_australiense, (Macrobrachium_carcinus, (Palaemon_elegans, (Palaemon_floridanus, Palaemon_northropi), (Palaemon_peringueyi, (Palaemon_longirostris, Palaemon_serratus, (Palaemon_adspersus, Palaemon_xiphias))), ((Palaemonetes_argentinus, (Palaemonetes_vulgaris, (Palaemonetes_pugio, Palaemonetes_texanus))), ((Palaemonetes_antennarius…
	TREE Anker_etal_2006_1 = (Ambidexter_symmetricus, (Pandalopsis_lamelligera, Lysmata_vittata), (Ogyrides_orientalis, (Yagerocaris_cozumel, ((Stenalpheops_crangonus, (Potamalpheops_monodi, Potamalpheops_pylorus)), (Pterocaris_typica, ((Bermudacaris_harti, (Coronalpheus_natator, (Automate_hayashii, (Automate_dolichognatha, Automate_evermanni)))), ((((Deioneus_sandizelli, Salmoneus_serratidigitus), (…
	TREE Guerra_etal_2010_1 = (Potimirim_glabra, Macrobrachium_brasiliense, (Macrobrachium_jelskii, Macrobrachium_amazonicum));
	TREE Horka_etal_2014_1 = (Stenopus_hispidus, ((Miropandalus_hardingi, (Anachlorocurtis_occidentalis, Anachlorocurtis_commensalis)), ((Heterocarpus_ensifer, Heterocarpus_gibbosus), (Pandalus_borealis, Pandalus_montagui))));
	TREE Kou_etal_2013a_1 = (Macrobrachium_nipponense, (Manipontonia_psamathe, (((((((Phycomenes_cobourgi, (Periclimenes_brevicarpalis, (Ancylomenes_holthuisi, (Ancylomenes_luteomaculatus, Ancylomenes_venustus)))), ((Laomenes_ceratophthalmus, (Laomenes_amboinensis, Laomenes_pardus)), (Periclimenes_commensalis, (Unguicaris_panglaonis, Unguicaris_pilipes)))), (Periclimenes_soror, (Periclimenes_imperato…
	TREE Kou_etal_2013a_2 = (Macrobrachium_nipponense, ((Manipontonia_psamathe, ((Periclimenes_dentidactylus, (Periclimenes_hertwigi, Periclimenes_laccadivensis)), (Laomenes_ceratophthalmus, Laomenes_pardus))), (((Vir_philippinensis, (((Harpilius_lutescens, Cuapetes_ensifrons), ((Cuapetes_amymone, Cuapetes_tenuipes), (Cuapetes_grandis, Periclimenella_spinifera))), ((Cuapetes_elegans, Cuapetes_anacant…
	TREE Botello_etal_2013_1 = (Atyoida_bisulcata, (((Halocaridinides_trigonophthalma, ((Typhlatya_monae, (((((Typhlatya_dzilamensis, (Typhlatya_mitchelli, Typhlatya_pearsei)), (Typhlatya_consobrina, Typhlatya_taina)), ((Typhlatya_garciai, Typhlatya_kakuki), (Typhlatya_rogersi, Typhlatya_iliffei))), (Typhlatya_miravetensis, Typhlatya_arfeae)), (Stygiocaris_lancifera, Stygiocaris_stylifera))), (Haloca…
	TREE Hultgren_Duffy_2011_1 = (Synalpheus_scaphoceris, Alpheus_estuariensis, Synalpheus_fritzmuelleri, ((((Synalpheus_mcclendoni, Synalpheus_agelas), ((Synalpheus_irie, (Synalpheus_brevifrons, (Synalpheus_plumosetosus, ((Synalpheus_carpenteri, (Synalpheus_corallinus, (Synalpheus_idios, (Synalpheus_bousfieldi, Synalpheus_cf._brooksi, Synalpheus_brooksi)))), (Synalpheus_ruetzleri, (Synalpheus_chacei…
	TREE Grave_etal_2014_1 = (Stenopus_hispidus, (((Automate_cf._dolichognatha, (Salmoneus_tricristatus, (Alpheus_gracilipes, Metalpheus_rostratipes))), ((Atyopsis_moluccensis, Caridina_multidentata), ((((Calliasmata_pholidota, (Barbouria_cubensis, (Janicea_antiguensis, Parhippolyte_misticia))), (Ligur_ensiferus, (((Lysmatella_prima, (Lysmata_vittata, (Exhippolysmata_ensirostris, Mimocaris_heterocarp…
	TREE da Silva_etal_2013_2 = (Macropodia_longipes, ((Plesionika_scopifera, (Plesionika_antigai, Plesionika_heterocarpus)), (((Plesionika_martia, (Plesionika_narval, (Plesionika_edwardsii, Plesionika_acanthonotus))), ((Chlorotocus_crassicornis, (Heterocarpus_amacula, (Heterocarpus_hayashii, (Heterocarpus_parvispina, (Heterocarpus_sibogae, Heterocarpus_ensifer))))), (Heterocarpus_laevigatus, (Hetero…
	TREE da Silva_etal_2013_1 = (Macropodia_longipes, (((((Chlorotocus_crassicornis, (Heterocarpus_ensifer, (Heterocarpus_parvispina, (Heterocarpus_sibogae, (Heterocarpus_amacula, Heterocarpus_hayashii))))), (Heterocarpus_laevigatus, (Heterocarpus_gibbosus, (Heterocarpus_calmani, (Heterocarpus_intermedius, Heterocarpus_woodmasoni))))), (Plesionika_martia, (Plesionika_acanthonotus, Plesionika_edwardsi…
	TREE Page_etal_2005_1 = (((Paratya_improvisa, Paratya_compressa), (Paratya_curvirostris, (Paratya_australiensis, ((Paratya_cf._intermedia, (Paratya_cf._caledonica, Paratya_cf._typa)), (Paratya_norfolkensis, Paratya_howensis))))), (Caridina_indistincta, Caridina_cf._imitatrix));
	TREE Page_etal_2005_2 = ((Paratya_compressa, (Paratya_curvirostris, (Paratya_australiensis, ((Paratya_cf._caledonica, Paratya_cf._typa), (Paratya_norfolkensis, Paratya_howensis))))), (Caridina_indistincta, Caridina_zebra));
	TREE Zhang_etal_2009_1 = ((((((Macrobrachium_fukienense, (Macrobrachium_nipponense, Macrobrachium_hainanense)), (Macrobrachium_edentatum, Macrobrachium_asperulum)), (Macrobrachium_jaroense, Macrobrachium_gracilirostre)), (Macrobrachium_latimanus, Macrobrachium_rosenbergii)), (Palaemon_debilis, (Exopalaemon_carinicauda, Macrobrachium_qilianensis))), (Periclimenes_soror, Halocaridina_rubra));
	TREE Fransen_Rauch_2013_1 = (Palaemonella_pottsi, Palaemonella_rotumana, ((Hamodactylus_boschmai, Hamodactylus_macrophthalmus), (Hamodactylus_aqabai, Hamodactylus_noumeae)));
	TREE Bracken_Felder_2009_1 = ((Penaeus_semisulcatus, Sergia_sp.), (((((Upogebia_affinis, (Lauridromia_dehaani, Enoplometopus_occidentalis)), Panulirus_argus), ((Stenopus_hispidus, Pagurus_longicarpus), Procambarus_clarkii)), Euphausia_sp.), (Procaris_mexicana, (Discias_atlanticus, ((Stylodactylus_multidentatus, Stylodactylus_libratus), (Cinetorhynchus_manningi, (((((Agostocaris_sp., (((((Ephyrina…
	TREE Zaksek_etal_2007_1 = (Atyaephyra_desmarestii, (((Troglocaris_n._sp.2, (Troglocaris_planinensis, Troglocaris_intermedia, Troglocaris_anophthalmus, Troglocaris_n._sp.1)), ((Troglocaris_hercegovinensis, (Troglocaris_pretneri, (Troglocaris_n._sp.4, Troglocaris_n._sp.3))), Troglocaris_kutaissiana)), (Troglocaris_inermis, Dugastella_valentina)), (Typhlatya_miravetensis, ((Typhlatya_mitchelli, Typh…
	TREE Rintelen_etal_2008_1 = ((Atyaephyra_desmarestii, Paratya_australiensis), ((Atyoida_bisulcata, (Atyopsis_moluccensis, Australatya_striolata)), (Lancaris_singhalensis, (((((Caridinides_wilkinsi, (Caridina_wyckii, ((Caridina_africana, Caridina_steineri), (Caridina_longirostris, Caridina_weberi)))), (Caridina_gracilirostris, Caridina_thomasi)), (Caridina_lanceolata, Caridina_sp.)), (Neocaridina_…
	TREE Christoffersen_1989_1 = (((Notopandalus, (Peripandalus, Pantomus)), ((Austropandalus, Pandalina), (Dichelopandalus_bonnieri, (Pandalus_danae, Pandalus_hypsinotus, Pandalus_jordani, Pandalus_prensor, Pandalus_stenolepis, Pandalus_tridens, Pandalus_latirostris, Pandalus_goniurus, Pandalus_borealis, Pandalus_platyceros, Pandalus_montagui)))), ((Plesionika_holthuisi, Plesionika_antigai, Plesioni…
	TREE Williams_etal_2001_3 = ((Automate_sp., Alpheopsis_sp.), (Alpheus_sulcatus, ((Alpheus_normanni, (((Alpheus_cristulifrons, ((Alpheus_tenuis, (((Alpheus_antepaenultimus, Alpheus_chacei), (Alpheus_colombiensis, Alpheus_estuariensis)), (Alpheus_galapagensis, Alpheus_nuttingi))), (Alpheus_schmitti, Alpheus_umbo))), (Alpheus_floridanus, (Alpheus_paracrinitus, Alpheus_rostratus))), (Alpheus_bouvieri…
	TREE Christoffersen_1989_2 = ((Pandalus_danae, Pandalus_hypsinotus), (Pandalus_platyceros, (Pandalus_prensor, (Pandalus_latirostris, (Pandalopsis_lamelligera, Pandalopsis_dispar)))));
	TREE Page_etal_2008a_6 = (Palaemon_elegans, Atyoida_bisulcata, Typhlatya_pearsei, (Creaseria_morleyi, (Macrobrachium_australiense, Macrobrachium_lar, Macrobrachium_sp., (Leptopalaemon_glabrus, Leptopalaemon_sp.3), (Cryphiops_caementarius, Macrobrachium_potiuna))));
	TREE Page_etal_2008a_4 = (Macrobrachium_australiense, Macrobrachium_lar, Cryphiops_caementarius, Macrobrachium_sp., Macrobrachium_dacqueti, Macrobrachium_platycheles, Macrobrachium_trompii, Macrobrachium_latidactylus, Macrobrachium_olfersii, Creaseria_morleyi, (Leptopalaemon_glabrus, (Leptopalaemon_gagadjui, Leptopalaemon_sp.3)), (Macrobrachium_equidens, Macrobrachium_mammillodactylus), (Macrobra…
	TREE Page_etal_2008a_5 = (Palaemon_elegans, (Macrobrachium_australiense, Macrobrachium_lar, Macrobrachium_equidens, Macrobrachium_mammillodactylus, Cryphiops_caementarius, Macrobrachium_sp., Macrobrachium_dacqueti, Macrobrachium_platycheles, Macrobrachium_trompii, Macrobrachium_latidactylus, Macrobrachium_olfersii, Macrobrachium_potiuna, Macrobrachium_brasiliense, Creaseria_morleyi, (Leptopalaemo…
	TREE Page_etal_2008a_2 = (Penaeus_semisulcatus, ((Palaemon_elegans, (Creaseria_morleyi, (Cryphiops_caementarius, Macrobrachium_sp., Macrobrachium_potiuna, (Macrobrachium_lar, (Macrobrachium_australiense, (Leptopalaemon_glabrus, (Leptopalaemon_sp.3, Leptopalaemon_gagadjui))))))), (Lysmata_debelius, Lysmata_wurdemanni), (Typhlatya_pearsei, Atyoida_bisulcata)));
	TREE Page_etal_2008a_3 = (Macrobrachium_australiense, Macrobrachium_lar, Macrobrachium_equidens, Macrobrachium_mammillodactylus, Cryphiops_caementarius, Macrobrachium_sp., Macrobrachium_dacqueti, Macrobrachium_platycheles, Macrobrachium_trompii, Macrobrachium_latidactylus, Macrobrachium_olfersii, (Leptopalaemon_glabrus, (Leptopalaemon_gagadjui, Leptopalaemon_sp.3)), (Macrobrachium_potiuna, Macrob…
	TREE Page_etal_2008a_1 = (Leptopalaemon_glabrus, (Leptopalaemon_gagadjui, Leptopalaemon_sp.1, (Leptopalaemon_sp.2, Leptopalaemon_sp.3)));
	TREE Fransen_2002_14 = (Palaemonella_tenuipes, ((((Pontonia_pinnae, (Pontonia_pilosa, (Pontonia_chimaera, Pontonia_domestica))), ((Pontonia_longispina, Pontonia_simplex), (Pontonia_mexicana, Pontonia_pinnophylax))), (Pontonia_manningi, Pontonia_margarita)), ((((Ascidonia_californiensis, Ascidonia_flavomaculata), (Ascidonia_miserabilis, (Ascidonia_pusilla, Ascidonia_quasipusilla))), (Rostronia_sty…
	TREE Fransen_2002_13 = (Palaemonella_tenuipes, ((Pontonia_longispina, Pontonia_manningi, Pontonia_margarita, Pontonia_mexicana, Pontonia_pinnophylax, Pontonia_simplex, (Pontonia_chimaera, Pontonia_domestica, Pontonia_pinnae, Pontonia_pilosa)), (Odontonia_compacta, Odontonia_katoi, Odontonia_seychellensis, Odontonia_sibogae, Odontonia_rufopunctata, Odontonia_simplicipes, Bruceonia_ardeae, (Rostron…
	TREE Fransen_2002_12 = (Palaemonella_tenuipes, ((((Pontonia_pinnae, (Pontonia_pilosa, (Pontonia_chimaera, Pontonia_domestica))), ((Pontonia_longispina, Pontonia_simplex), (Pontonia_mexicana, Pontonia_pinnophylax))), (Pontonia_manningi, Pontonia_margarita)), (Bruceonia_ardeae, ((((Ascidonia_miserabilis, (Ascidonia_californiensis, Ascidonia_flavomaculata)), (Ascidonia_pusilla, Ascidonia_quasipusill…
	TREE Fransen_2002_11 = (Palaemonella_tenuipes, ((Pontonia_longispina, Pontonia_manningi, Pontonia_margarita, Pontonia_mexicana, Pontonia_pinnophylax, Pontonia_simplex, (Pontonia_chimaera, Pontonia_domestica, Pontonia_pinnae, Pontonia_pilosa)), (Bruceonia_ardeae, ((((Ascidonia_miserabilis, (Ascidonia_californiensis, Ascidonia_flavomaculata)), (Ascidonia_pusilla, Ascidonia_quasipusilla)), (Cainonia…
	TREE Fransen_2002_10 = (Palaemonella_tenuipes, (((Pontonia_chimaera, Pontonia_domestica, Pontonia_pinnae, Pontonia_manningi, Pontonia_margarita, Pontonia_mexicana, Pontonia_pinnophylax, Pontonia_simplex, (Pontonia_pilosa, Pontonia_longispina)), (Ascidonia_pusilla, Ascidonia_quasipusilla, (Ascidonia_miserabilis, (Ascidonia_californiensis, Ascidonia_flavomaculata)))), (Rostronia_stylirostris, (Cain…
	TREE Williams_etal_2001_2 = ((Alpheus_sulcatus, (((Alpheus_thomasi, (((Alpheus_lottini, (Alpheus_simus, Alpheus_saxidomus)), (Alpheus_websteri, Alpheus_malleator)), (Alpheus_panamensis, Alpheus_formosus))), (Alpheus_peasei, Alpheus_cylindricus)), (Alpheus_normanni, (Alpheus_floridanus, (Alpheus_cristulifrons, (((Alpheus_galapagensis, Alpheus_nuttingi), (Alpheus_antepaenultimus, Alpheus_colombiens…
	TREE Anker_etal_2009_1 = ((Alpheus_aff._rostratus, (Alpheus_millsae, Alpheus_colombiensis)), ((Alpheus_bouvieri, Alpheus_javieri), (Alpheus_hebes, Alpheus_agilis)));
	TREE Liu_etal_2011_1 = (Macrobrachium_edentatum, (Macrobrachium_asperulum, Macrobrachium_shokitai));
	TREE Rintelen_etal_2012_3 = ((((Halocaridina_rubra, (((Antecaridina_lauensis, Antecaridina_sp.), (Typhlatya_rogersi, (Typhlatya_sp.2, (Typhlatya_mitchelli, Typhlatya_sp.1)))), (Typhlatya_miravetensis, (Stygiocaris_sp., (Stygiocaris_lancifera, Stygiocaris_stylifera))))), (Halocaridinides_trigonophthalma, Atyaephyra_desmarestii, ((Gallocaris_inermis, (Dugastella_marocana, Dugastella_valentina)), ((…
	TREE Rintelen_etal_2012_2 = ((Xiphocaris_elongata, (Syncaris_pacifica, (((((Atyaephyra_desmarestii, ((Dugastella_marocana, Dugastella_valentina), (Palaemonias_alabamae, Palaemonias_sp.))), ((Troglocaris_anophthalmus, Troglocaris_bosnica), (Troglocaris_pretneri, (Troglocaris_prasence, Troglocaris_sp.)))), (Paratya_australiensis, Paratya_curvirostris)), (Halocaridinides_trigonophthalma, (Halocaridi…
	TREE Rintelen_etal_2012_1 = ((Xiphocaris_elongata, (Syncaris_pacifica, ((((Atyaephyra_desmarestii, ((Dugastella_marocana, Dugastella_valentina), (Palaemonias_alabamae, Palaemonias_sp.))), (Paratya_australiensis, Paratya_curvirostris)), (Halocaridinides_trigonophthalma, (Halocaridina_rubra, ((Stygiocaris_sp., (Stygiocaris_lancifera, Stygiocaris_stylifera)), (Typhlatya_rogersi, (Typhlatya_sp.2, (Ty…
	TREE Williams_etal_2001_1 = (Alpheopsis_sp., (Alpheus_sulcatus, (((Alpheus_normanni, ((Alpheus_viridari, ((Alpheus_latus, (Alpheus_colombiensis, Alpheus_estuariensis)), (Alpheus_antepaenultimus, Alpheus_chacei))), (Alpheus_tenuis, ((Alpheus_floridanus, Alpheus_cristulifrons), ((Alpheus_paracrinitus, Alpheus_rostratus), (Alpheus_galapagensis, Alpheus_nuttingi))))), ((Alpheus_umbo, Alpheus_schmitti…
	TREE Parhi_etal_2008_1 = (Penaeus_monodon, (Macrobrachium_sankolli, (Macrobrachium_lamarrei, (Macrobrachium_gangeticum, (Macrobrachium_malcolmsonii, Macrobrachium_rosenbergii)))), (Macrobrachium_scabriculum, (Macrobrachium_idella, (Macrobrachium_equidens, Macrobrachium_rude))));
	TREE Rintelen_etal_2012_5 = (((Halocaridinides_trigonophthalma, (Atya_ortmannioides, Jonga_serrei, (((Halocaridina_rubra, Syncaris_pacifica, Typhlatya_rogersi, Xiphocaris_elongata, (Antecaridina_lauensis, Antecaridina_sp.), ((Stygiocaris_sp., (Stygiocaris_lancifera, Stygiocaris_stylifera)), (Typhlatya_sp.2, (Typhlatya_mitchelli, Typhlatya_sp.1)))), (((Atyaephyra_desmarestii, (Dugastella_marocana,…
	TREE Rintelen_etal_2012_4 = ((Xiphocaris_elongata, (Syncaris_pacifica, (((Atyaephyra_desmarestii, ((Dugastella_marocana, Dugastella_valentina), (Palaemonias_alabamae, Palaemonias_sp.))), ((Halocaridinides_trigonophthalma, ((Typhlatya_rogersi, (Halocaridina_rubra, (Typhlatya_sp.2, (Typhlatya_mitchelli, Typhlatya_sp.1)))), (Typhlatya_miravetensis, (Stygiocaris_sp., (Stygiocaris_lancifera, Stygiocar…
	TREE Tokuda_etal_2006_1 = (Cherax_quinquecarinatus, (((Alvinocaris_stactophila, (Alvinocaris_sp.2, (Alvinocaris_markensis, (Alvinocaris_lusca, (Alvinocaris_longirostris, Alvinocaris_sp.1))))), (Opaepele_loihi, (Chorocaris_vandoverae, (Chorocaris_chacei, Rimicaris_exoculata)))), (Bresiliidae_gen._sp., Mirocaris_fortunata)));
	TREE Benzie_Silva_1984_1 = (Atya_spinipes, (Caridina_typus, (Lancaris_singhalensis, (Caridina_gracilirostris, Caridina_nilotica))), (Caridina_pristis, Caridina_fernandoi));
	TREE Xin_etal_2012_1 = ((Halocaridina_rubra, ((Exopalaemon_carinicauda, (Macrobrachium_nipponense, (Macrobrachium_rosenbergii, Macrobrachium_lanchesteri))), (Alpheus_japonicus, Alpheus_digitalis))), (Penaeus_chinensis, Penaeus_vannamei));
	TREE Page_etal_2008c_1 = ((Atya_ortmannioides, Jonga_serrei, (Atya_gabonensis, (Atya_lanipes, Atya_innocous, (Atya_scabra, Atya_margaritacea))), (Potimirim_potimirim, Potimirim_glabra, Potimirim_sp.), (Micratya_sp., Micratya_poeyi)), (Typhlatya_mitchelli, Typhlatya_pearsei));
	TREE Page_etal_2008c_2 = (((Xiphocaris_elongata, (Caridina_serratirostris, (((Atya_innocous, Atya_gabonensis, (Atya_lanipes, (Atya_scabra, Atya_margaritacea))), (Atya_ortmannioides, (Jonga_serrei, ((Potimirim_sp., (Potimirim_glabra, Potimirim_potimirim)), (Micratya_poeyi, Micratya_sp.))))), ((Atyoida_pilipes, Atyoida_bisulcata), (Australatya_striolata, (Atyopsis_spinipes, Atyopsis_moluccensis))))…
	TREE Murphy_Austin_2002_1 = (Paratya_australiensis, ((Macrobrachium_rosenbergii, (Macrobrachium_atactum, Macrobrachium_australiense)), (Macrobrachium_intermedium, Palaemon_serenus)));
	TREE Hermoso-salazar_etal_2008_1 = (Potamalpheops_stygicola, (Alpheus_paracrinitus, ((Synalpheus_charon, ((Synalpheus_spinifrons, (Synalpheus_lockingtoni, ((Synalpheus_sanjosei, (Synalpheus_stylopleuron, ((Synalpheus_wickstenae, (Synalpheus_arostris, (Synalpheus_superus, (Synalpheus_peruvianus, (Synalpheus_lani, (Synalpheus_digueti, Synalpheus_sp.)))))), (Synalpheus_mexicanus, Synalpheus_townsend…
	TREE Pereira_1997_2 = (Procaris_ascensionis, ((((((((((((((((((Palaemonetes_antrorum, Calathaemon_holthuisi), (Palaemonetes_tonkinensis, Desmocaris_trispinosa)), Palaemonetes_sinensis), Palaemonetes_mexicanus), Palaemonetes_sutkusi), (Palaemonetes_lindsayi, Palaemonetes_kadiakensis)), (Palaemonetes_paludosus, Palaemonetes_texanus)), Palaemonetes_cummingi), Palaemon_varians), ((Palaemonetes_mesoge…
	TREE Pereira_1997_1 = (Procaris_ascensionis, ((((((((((((((((((Palaemonetes_antrorum, Calathaemon_holthuisi), Palaemonetes_tonkinensis, Desmocaris_trispinosa), Palaemonetes_sinensis), Palaemonetes_mexicanus), Palaemonetes_sutkusi), (Palaemonetes_lindsayi, Palaemonetes_kadiakensis)), (Palaemonetes_paludosus, Palaemonetes_texanus)), Palaemonetes_cummingi), Palaemon_varians), ((Palaemonetes_mesogeni…
	TREE Fransen_2013_1 = (Palaemonella_pottsi, Palaemonella_rotumana, (Periclimenaeus_tuamotae, ((Thaumastocaris_streptopus, Nippontonia_christellae), (Onycocaris_quadratophthalma, Orthopontonia_ornata))));
	TREE Nye_etal_2013b_1 = (Alvinocaris_longirostris, (Eualus_avinus, (Lebbeus_groenlandicus, (Lebbeus_polaris, (Lebbeus_carinatus, Lebbeus_virentova)))));
	TREE Page_etal_2007a_2 = (((Caridina_confusa, ((Caridina_cf._imitatrix, ((Caridina_sp.7, ((Caridina_sp.4, ((Caridina_sp.2, (Caridina_sp.1, Caridina_cf._blancoi)), (Caridina_sp.3, Caridina_africana))), (Caridina_gracilirostris, (Caridina_sp.5, (Caridina_weberi, (Caridina_longirostris, Caridina_sp.6)))))), (Caridina_indistincta, Caridina_sp.8))), (Caridina_cf._nilotica, Caridina_sp.9))), ((Caridina…
	TREE Fransen_2002_7 = (Palaemonella_tenuipes, (Bruceonia_ardeae, (((Pontonia_chimaera, Pontonia_domestica, Pontonia_pinnae, Pontonia_pilosa, Pontonia_longispina, Pontonia_manningi, Pontonia_margarita, Pontonia_mexicana, Pontonia_pinnophylax, Pontonia_simplex), (Ascidonia_pusilla, Ascidonia_quasipusilla, (Ascidonia_miserabilis, (Ascidonia_californiensis, Ascidonia_flavomaculata)))), (Rostronia_sty…
	TREE Fransen_2002_6 = (Palaemonella_tenuipes, (((((Pontonia_longispina, (Pontonia_simplex, (Pontonia_pinnophylax, (Pontonia_mexicana, (Pontonia_pinnae, (Pontonia_domestica, (Pontonia_chimaera, Pontonia_pilosa))))))), (Pontonia_manningi, Pontonia_margarita)), ((Ascidonia_californiensis, Ascidonia_flavomaculata), (Ascidonia_miserabilis, (Ascidonia_pusilla, Ascidonia_quasipusilla)))), (Bruceonia_ard…
	TREE Fransen_2002_5 = (Palaemonella_tenuipes, (((((Pontonia_longispina, (Pontonia_mexicana, Pontonia_pinnophylax, Pontonia_simplex, (Pontonia_pinnae, (Pontonia_domestica, (Pontonia_chimaera, Pontonia_pilosa))))), (Pontonia_manningi, Pontonia_margarita)), ((Ascidonia_californiensis, Ascidonia_flavomaculata), (Ascidonia_miserabilis, (Ascidonia_pusilla, Ascidonia_quasipusilla)))), (Bruceonia_ardeae,…
	TREE Fransen_2002_4 = (Palaemonella_tenuipes, ((((Pontonia_longispina, (Pontonia_mexicana, Pontonia_pinnophylax, Pontonia_simplex, ((Pontonia_pinnae, (Pontonia_domestica, (Pontonia_chimaera, Pontonia_pilosa))), (Pontonia_manningi, Pontonia_margarita)))), ((Ascidonia_californiensis, Ascidonia_flavomaculata), (Ascidonia_miserabilis, (Ascidonia_pusilla, Ascidonia_quasipusilla)))), (Rostronia_styliro…
	TREE Fransen_2002_3 = (Palaemonella_tenuipes, ((((Pontonia_longispina, (Pontonia_manningi, Pontonia_margarita, Pontonia_mexicana, Pontonia_pinnophylax, Pontonia_simplex, (Pontonia_pinnae, (Pontonia_domestica, (Pontonia_chimaera, Pontonia_pilosa))))), ((Ascidonia_californiensis, Ascidonia_flavomaculata), (Ascidonia_miserabilis, (Ascidonia_pusilla, Ascidonia_quasipusilla)))), (Rostronia_stylirostri…
	TREE Fransen_2002_2 = (Palaemonella_tenuipes, ((((Pontonia_manningi, (Pontonia_margarita, (Pontonia_pilosa, (Pontonia_chimaera, Pontonia_domestica, Pontonia_pinnae)))), (Pontonia_longispina, (Pontonia_simplex, (Pontonia_mexicana, Pontonia_pinnophylax)))), ((Ascidonia_californiensis, Ascidonia_flavomaculata), (Ascidonia_miserabilis, (Ascidonia_pusilla, Ascidonia_quasipusilla)))), (Rostronia_stylir…
	TREE Fransen_2002_1 = (Palaemonella_tenuipes, ((Pontonia_longispina, Pontonia_manningi, Pontonia_margarita, Pontonia_mexicana, Pontonia_pinnophylax, Pontonia_simplex, (Pontonia_chimaera, Pontonia_domestica, Pontonia_pinnae, Pontonia_pilosa)), (Ascidonia_californiensis, Ascidonia_flavomaculata, Ascidonia_miserabilis, (Ascidonia_pusilla, Ascidonia_quasipusilla)), (Rostronia_stylirostris, (Cainonia_…
	TREE Torati_Mantelatto_2012_1 = (Xiphocaris_elongata, ((Caridina_typus, (Atyoida_bisulcata, Micratya_poeyi)), (Jonga_serrei, (Atya_scabra, (Potimirim_americana, ((Potimirim_mexicana, (Potimirim_potimirim, Potimirim_sp.1)), (Potimirim_sp.2, Potimirim_glabra)))))));
	TREE Torati_Mantelatto_2012_2 = ((Atyoida_bisulcata, Micratya_poeyi, (Caridina_typus, Xiphocaris_elongata)), ((Potimirim_americana, ((Potimirim_mexicana, (Potimirim_potimirim, Potimirim_sp.1)), (Potimirim_sp.2, Potimirim_glabra))), (Atya_scabra, Jonga_serrei)));
	TREE Fransen_2002_9 = (Palaemonella_tenuipes, (((Pontonia_chimaera, Pontonia_domestica, Pontonia_pinnae, Pontonia_pilosa, Pontonia_longispina, Pontonia_manningi, Pontonia_margarita, Pontonia_mexicana, Pontonia_pinnophylax, Pontonia_simplex), (Ascidonia_pusilla, Ascidonia_quasipusilla, (Ascidonia_miserabilis, (Ascidonia_californiensis, Ascidonia_flavomaculata)))), (Rostronia_stylirostris, (Cainoni…
	TREE Fransen_2002_8 = (Palaemonella_tenuipes, (((Pontonia_pilosa, Pontonia_longispina, (Pontonia_chimaera, Pontonia_manningi, Pontonia_margarita, Pontonia_mexicana, Pontonia_pinnophylax, Pontonia_simplex, (Pontonia_domestica, Pontonia_pinnae))), (Ascidonia_pusilla, Ascidonia_quasipusilla, (Ascidonia_miserabilis, (Ascidonia_californiensis, Ascidonia_flavomaculata)))), (Rostronia_stylirostris, (Cai…
	TREE Shank_etal_1999_1 = (Stenopus_hispidus, ((((Opaepele_loihi, (Chorocaris_vandoverae, (Rimicaris_exoculata, Chorocaris_chacei))), (Alvinocaris_stactophila, (Alvinocaris_sp., (Alvinocaris_markensis, Alvinocaris_lusca)))), (Undescribed_species, Mirocaris_fortunata)), (Crangon_septemspinosa, Nematocarcinus_ensiferQ)), (Pandalus_tridens, (Lebbeus_carinatus, Pasiphaea_tarda)));
	TREE Page_etal_2008b_1 = (Metapenaeus_sp., (Macrobrachium_australiense, ((Australatya_striolata, (Caridina_sp.6, ((Caridina_spinula, (Parisia_unguis, Pycnisia_raptor), (Caridina_confusa, Caridina_zebra)), ((Caridina_indistincta, Caridina_sp.1, (Parisia_gracilis, Pycneus_morsitans)), ((Caridina_steineri, Caridina_africana), (Caridina_sp.3, (Caridina_spelunca, Caridina_sp.2)), (Caridina_sp.5, (Cari…
	TREE Page_etal_2008b_3 = (Antecaridina_sp., (Stygiocaris_sp., (Stygiocaris_lancifera, Stygiocaris_stylifera)));
	TREE Page_etal_2008b_2 = (Macrobrachium_potiuna, (Atyoida_bisulcata, (Pycneus_morsitans, Parisia_gracilis, Caridina_sp.1), ((Halocaridina_rubra, (Typhlatya_pearsei, (Stygiocaris_sp., (Stygiocaris_stylifera, Stygiocaris_lancifera)))), (Antecaridina_lauensis, Antecaridina_sp.))));
	TREE Franjevic_etal_2010_1 = (Astacus_astacus, Gammarus_balcanicus, (((Troglocaris_kutaissiana, (Troglocaris_hercegovinensis, (Troglocaris_pretneri, Troglocaris_n._sp.2))), ((Troglocaris_anophthalmus, (Troglocaris_n._sp.1, Troglocaris_n._sp.3)), (Troglocaris_n._sp.5, Troglocaris_n._sp.4))), (Troglocaris_inermis, Atyaephyra_desmarestii)));
	TREE Bracken_etal_2010_1 = (((((((((Homarus_americanus, ((Astacus_astacus, Barbicambarus_cornutus), (Astacoides_betsileoensis, Euastacus_robertsi))), (Scyllarus_arctus, (Jasus_edwardsii, Palinurus_elephas))), (Ethusa_sp., ((Cyclograpsus_cinereus, Calappa_gallus), (Cancer_pagurus, Pycnoplax_suruguensis)))), (Polycheles_typhlops, ((Aegla_abtao, (Eumunida_funambulus, Mundiopsis_rostrata)), (Lithodes…
	TREE Anker_Ahyong_2007_1 = (Pseudathanas_darwiniensis, ((Athanopsis_platyrhynchus, (Athanopsis_australis, Athanopsis_dentipes)), (Athanopsis_brevirostris, Athanopsis_rubricinctuta)));
	TREE Baeza_2010_2 = (((Lysmata_olavoi, ((((Lysmata_nayaritensis, (Lysmata_bahia, ((Lysmata_wurdemanni, Lysmata_gracilirostris, (Lysmata_rafa, (Lysmata_boggessi, Lysmata_sp._nov._cf._boggessi))), (Lysmata_pederseni, Lysmata_ankeri)))), (Lysmata_californica, (Lysmata_debelius, (Lysmata_amboinensis, Lysmata_grabhami)))), (Lysmata_hochi, (Lysmata_vittata, (Exhippolysmata_ensirostris, Exhippolysmata_o…
	TREE Baeza_2010_1 = (((Lysmata_olavoi, ((((Lysmata_californica, (Lysmata_nayaritensis, (Lysmata_bahia, (Lysmata_gracilirostris, (Lysmata_wurdemanni, ((Lysmata_sp._nov._cf._boggessi, (Lysmata_rafa, Lysmata_boggessi)), (Lysmata_pederseni, Lysmata_ankeri))))))), (Lysmata_debelius, (Lysmata_amboinensis, Lysmata_grabhami))), (Lysmata_seticaudata, Lysmata_argentopunctata, ((Lysmata_nilita, (Lysmata_gal…
	TREE Hunter_etal_2008_1 = (Antecaridina_lauensis, Halocaridina_rubra, ((Typhlatya_pearsei, (Typhlatya_mitchelli, Typhlatya_sp.)), (Typhlatya_garciai, Typhlatya_iliffei)));
	TREE Hunter_etal_2008_2 = (Antecaridina_lauensis, Halocaridina_rubra, ((Typhlatya_mitchelli, Typhlatya_pearsei), (Typhlatya_garciai, Typhlatya_iliffei)));
	TREE Li_etal_2011_1 = (Stenopus_hispidus, (Bathypalaemonetes_brevirostris, (((((Systellaspis_pellucida, (Eugonatonotus_chacei, ((Pasiphaea_japonica, Pasiphaea_levicarinata), ((Alvinocaris_longirostris, Campylonotus_rathbunae), (Nematocarcinus_gracilis, (Nematocarcinus_aff._combensis, Nematocarcinus_tenuipes)))))), (Cinetorhynchus_erythrostictus, (Rhynchocinetes_durbanensis, (Rhynchocinetes_conspi…
	TREE Ashelby_etal_2012_3 = (Creaseria_morleyi, (Nematopalaemon_tenuipes, (((((((Palaemonetes_antennarius, Palaemon_varians), (Palaemon_elegans, ((Palaemon_peringueyi, Palaemon_pacificus), (Palaemon_longirostris, (Palaemon_adspersus, Palaemon_xiphias))))), ((Palaemonetes_australis, (Palaemon_intermedius, Palaemon_dolospinus)), (Palaemon_litoreus, Palaemon_serenus))), ((Exopalaemon_carinicauda, Exo…
	TREE Ashelby_etal_2012_2 = (((Palaemon_concinnus, ((Creaseria_morleyi, ((Macrobrachium_lar, (Cryphiops_caementarius, Leptocarpus_potamiscus)), (Macrobrachium_australiense, (Leptopalaemon_glabrus, Leptopalaemon_gagadjui)))), (Palaemon_gracilis, Palaemon_pandaliformis))), (Leander_tenuicornis, Urocaridella_antonbruunii)), ((Brachycarpus_biunguiculatus, Nematopalaemon_tenuipes), ((Palaemon_semmelink…
	TREE Page_etal_2007a_1 = (((Caridina_sp.2, (Caridina_serratirostris, Caridina_celebensis)), (((((Caridina_brevicarpalis, (Caridina_sp.17, (Caridina_sp.16, ((((Caridina_sp.3, (Caridina_thermophila, Caridina_sp.11)), (Caridina_sp.5, (Caridina_gracilirostris, (Caridina_wyckii, Caridina_sp.4)))), (Caridina_africana, Caridina_sp.6)), (((Caridina_cf._imitatrix, (Caridina_cf._nilotica, Caridina_sp.7)), …
	TREE Munoz_etal_2009_1 = (((Atyaephyra_desmarestii, ((Paratya_australiensis, Paratya_curvirostris), (Troglocaris_intermedia, Troglocaris_anophthalmus))), (Dugastella_valentina, Dugastella_marocana)), (Palaemon_longirostris, Palaemon_peringueyi));
	TREE Mitsuhashi_etal_2007_3 = (Eugonatonotus_chacei, Alpheus_gracilipes, (Anchistioides_sp., ((Thaumastocaris_streptopus, Coralliocaris_superba, (Anchistus_miersi, (Periclimenes_brevicarpalis, (Izucaris_masudai, (Tuleariocaris_zanzibarica, ((Gnathophyllum_americanum, (Phyllognathia_ceratophthalma, Hymenocera_picta)), (Dactylonia_sp., Conchodytes_meleagrinae))))))), ((Palaemon_macrodactylus, Palae…
	TREE Mitsuhashi_etal_2007_2 = (Eugonatonotus_chacei, Alpheus_gracilipes, (((Anchistioides_sp., (Anchistus_miersi, (Periclimenes_brevicarpalis, (((Gnathophyllum_americanum, (Phyllognathia_ceratophthalma, Hymenocera_picta)), (Dactylonia_sp., Conchodytes_meleagrinae)), (Izucaris_masudai, Tuleariocaris_zanzibarica))))), (Creaseria_morleyi, (Macrobrachium_rosenbergii, Cryphiops_caementarius))), (Palae…
	TREE Mitsuhashi_etal_2007_1 = (Eugonatonotus_chacei, Alpheus_gracilipes, ((Anchistioides_sp., ((((Gnathophyllum_americanum, (Phyllognathia_ceratophthalma, Hymenocera_picta)), (Dactylonia_sp., Conchodytes_meleagrinae)), (Izucaris_masudai, Tuleariocaris_zanzibarica)), (Anchistus_miersi, Periclimenes_brevicarpalis))), ((Palaemon_macrodactylus, Palaemonetes_paludosus), (Creaseria_morleyi, (Macrobrach…
END;
