# Supplementary material for: Freshwater transitions and symbioses shaped the evolution and extant diversity of caridean shrimps
Source: Commun Biol. 2018 Feb 22;1:16. doi: 10.1038/s42003-018-0018-6 (PMC6123698; doi:10.1038/s42003-018-0018-6)
Supplement: Supplementary file 4 — Supplementary Data 2 [file 42003_2018_18_MOESM4_ESM.txt]

@ARTICLE{Almeida_etal_2014,
  author = { Almeida, Alexandre O. and  Terossi, Mariana and  Mantelatto,
      Fernando L.},
  title = {Morphology and DNA analyses reveal a new cryptic snapping shrimp of
      the Alpheus heterochaelis Say, 1818 (Decapoda: Alpheidae) species complex
      from the western Atlantic},
  journal = {Zoosystema},
  year = {2014},
  volume = {36},
  doi = {10.5252/z2014n1a4}, 
  pages = {53-71},
}

@ARTICLE{Anker_etal_2006,
  author = { Anker, Arthur and  Ahyong, Shane T. and  Noel, Pierre Y. and
      Palmer, A. Richard},
  title = {Morphological phylogeny of alpheid shrimps: Parallel preadaptation
      and the origin of a key morphological innovation, the snapping claw},
  journal = {Evolution},
  year = {2006},
  volume = {60},
  pages = {2507-2528},
}

@ARTICLE{Anker_Ahyong_2007,
  author = { Anker, Arthur and  Ahyong, Shane},
  title = {A rediagnosis of Athanopsis australis Banner \{\&} Banner, 1982, a rare
      alpheid shrimp from southern Australia, with a phylogeny of Athanopsis
      Coutiere, 1897 and remarks on antitropical distributions in the Alpheidae
      (Decapoda, Caridea)},
  journal = {Crustaceana},
  year = {2007},
  volume = {80},
  doi = {10.1163/156854007781360612}, 
  pages = {685-697},
}

@ARTICLE{Anker_etal_2009,
  author = { Anker, Arthur and  Hurt, Carla and  Knowlton, Nancy},
  title = {Description of cryptic taxa within the Alpheus bouvieri A. Milne-
      Edwards, 1878 and A. hebes Kim and Abele, 1988 species complexes
      (Crustacea: Decapoda: Alpheidae)},
  journal = {Zootaxa},
  year = {2009},
  pages = {1-23},
}

@ARTICLE{Ashelby_etal_2012,
  author = { Ashelby, Christopher W. and  Page, Timothy J. and  Grave, Sammy De
      and  Hughes, Jane M. and  Johnson, Magnus L.},
  title = {Regional scale speciation reveals multiple invasions of freshwater in
      Palaemoninae (Decapoda)},
  journal = {Zoologica Scripta},
  year = {2012},
  volume = {41},
  doi = {10.1111/j.1463-6409.2012.00535.x}, 
  pages = {293-306},
}

@ARTICLE{Baeza_etal_2009,
  author = { Baeza, J. Antonio and  Schubart, Christoph D. and  Zillner, Petra
      and  Fuentes, Soledad and  Bauer, Raymond T.},
  title = {Molecular phylogeny of shrimps from the genus Lysmata (Caridea:
      Hippolytidae): the evolutionary origins of protandric simultaneous
      hermaphroditism and social monogamy},
  journal = {Biological Journal of the Linnean Society},
  year = {2009},
  volume = {96},
  doi = {10.1111/j.1095-8312.2008.01133.x}, 
  pages = {415-424},
}

@ARTICLE{Baeza_2010,
  author = { Baeza, Juan Antonio},
  title = {Molecular systematics of peppermint and cleaner shrimps: phylogeny
      and taxonomy of the genera Lysmata and Exhippolysmata (Crustacea: Caridea:
      Hippolytidae)},
  journal = {Zoological Journal of the Linnean Society},
  year = {2010},
  volume = {160},
  doi = {10.1111/j.1096-3642.2009.00605.x}, 
  pages = {254-265},
}

@ARTICLE{Baeza_Fuentes_2013,
  author = { Baeza, Juan Antonio and  Fuentes, Maria Soledad},
  title = {Exploring phylogenetic informativeness and nuclear copies of
      mitochondrial DNA (numts) in three commonly used mitochondrial genes:
      mitochondrial phylogeny of peppermint, cleaner, and semi-terrestrial
      shrimps (Caridea: Lysmata, Exhippolysmata, and Merguia).},
  journal = {Zoological Journal of the Linnean Society},
  year = {2013},
  volume = {168},
  doi = {10.1111/zoj.12044}, 
  pages = {699-722},
}

@ARTICLE{Baeza_2013,
  author = { Baeza, Juan Antonio},
  title = {Molecular phylogeny of broken-back shrimps (genus Lysmata and
      allies): A test of the 'Tomlinson-Ghiselin' hypothesis explaining the
      evolution of hermaphroditism},
  journal = {Molecular Phylogenetics and Evolution},
  year = {2013},
  volume = {69},
  doi = {10.1016/j.ympev.2013.05.013}, 
  pages = {46-62},
}

@ARTICLE{Benzie_Silva_1984,
  author = { Benzie, J. A. H. and  Silva, P. K. De},
  title = {The Taxonomic Relations of the Atyidae (decapoda-caridea) of Sri
      Lanka Determined By Electrophoretically Detectable Protein Variation},
  journal = {Journal of Crustacean Biology},
  year = {1984},
  volume = {4},
  doi = {10.2307/1548077}, 
  pages = {632-644},
}

@ARTICLE{Botello_etal_2013,
  author = { Botello, Alejandro and  Iliffe, Thomas M. and  Alvarez, Fernando
      and  Juan, Carlos and  Pons, Joan and  Jaume, Damia},
  title = {Historical biogeography and phylogeny of Typhlatya cave shrimps
      (Decapoda: Atyidae) based on mitochondrial and nuclear data},
  journal = {Journal of Biogeography},
  year = {2013},
  volume = {40},
  doi = {10.1111/jbi.12020}, 
  pages = {594-607},
}

@ARTICLE{Bracken_etal_2010,
  author = { Bracken, Heather D. and  Grave, Sammy De and  Toon, Alicia and
      Felder, Darryl L. and  Crandall, Keith A.},
  title = {Phylogenetic position, systematic status, and divergence time of the
      Procarididea (Crustacea: Decapoda)},
  journal = {Zoologica Scripta},
  year = {2010},
  volume = {39},
  doi = {10.1111/j.1463-6409.2009.00410.x}, 
  pages = {198-212},
}

@ARTICLE{Chan_etal_2010,
  author = { Chan, Tin-yam and  Lei, Ho Chee and  Li, Chi Pang and  Chu, Ka
      Hou},
  title = {Phylogenetic analysis using rDNA reveals polyphyly of Oplophoridae
      (Decapoda : Caridea)},
  journal = {Invertebrate Systematics},
  year = {2010},
  volume = {24},
  doi = {10.1071/IS09049}, 
  pages = {172-181},
}

@ARTICLE{Chen_etal_2009,
  author = { Chen, Rung Tsung and  Tsai, Chu Fa and  Tzeng, Wann Nian},
  title = {Freshwater Prawns (macrobrachium Bate, 1868) of Taiwan With Special
      References To Their Biogeographical Origins and Dispersion Routes},
  journal = {Journal of Crustacean Biology},
  year = {2009},
  volume = {29},
  doi = {10.1651/08-3072.1}, 
  pages = {232-244},
}

@ARTICLE{Christoffersen_1988,
  author = { Christoffersen, M. L.},
  title = {Genealogy and phylogenetic classification of the world Crangonidae
      (Crustacea, Caridea), with a new species and new records for the south
      western Atlantic.},
  journal = {Revista Nordestina de Biologia},
  year = {1988},
  volume = {6},
  pages = {43-59},
}

@ARTICLE{Christoffersen_1989,
  author = { Christoffersen, M. L.},
  title = {Phylogeny and Classification of the Pandaloidea (crustacea,
      Caridea)},
  journal = {Cladistics-the International Journal of the Willi Hennig Society},
  year = {1989},
  volume = {5},
  doi = {10.1111/j.1096-0031.1989.tb00489.x}, 
  pages = {259-274},
}

@ARTICLE{Cuesta_etal_2012,
  author = { Cuesta, Jose A. and  Drake, Pilar and  Martinez-rodriguez, Gonzalo
      and  Rodriguez, Antonio and  Schubart, Christoph D.},
  title = {Molecular Phylogeny of the Genera Palaemon and Palaemonetes
      (decapoda, Caridea, Palaemonidae) From A European Perspective},
  journal = {Crustaceana},
  year = {2012},
  volume = {85},
  doi = {10.1163/156854012X650197}, 
  pages = {877-888},
}

@ARTICLE{da Silva_etal_2013,
  author = { da Silva, Joana M. and  Santos, Antonina Dos and  Cunha, Marina R.
      and  Costa, Filipe O. and  Creer, Simon and  Carvalho, Gary R.},
  title = {Investigating the molecular systematic relationships amongst selected
      Plesionika (Decapoda: Pandalidae) from the Northeast Atlantic and
      Mediterranean Sea},
  journal = {Marine Ecology-an Evolutionary Perspective},
  year = {2013},
  volume = {34},
  doi = {10.1111/j.1439-0485.2012.00530.x}, 
  pages = {157-170},
}

@ARTICLE{Fiedler_etal_2010,
  author = { Fiedler, G. Curt and  Rhyne, Andrew L. and  Segawa, Ryoko and
      Aotsuka, Tadashi and  Schizas, Nikolaos V.},
  title = {The evolution of euhermaphroditism in caridean shrimps: a molecular
      perspective of sexual systems and systematics},
  journal = {Bmc Evolutionary Biology},
  year = {2010},
  volume = {10},
  doi = {10.1186/1471-2148-10-297}, 
  pages = {297},
}

@ARTICLE{Franjevic_etal_2010,
  author = { Franjevic, Damjan and  Kalafatic, Mirjana and  Kerovec, Mladen and
      Gottstein, Sanja},
  title = {Phylogeny of cave-dwelling atyid shrimp Troglocaris in the Dinaric
      Karst based on sequences of three mitochondrial genes},
  journal = {Periodicum Biologorum},
  year = {2010},
  volume = {112},
  pages = {159-166},
}

@ARTICLE{Fransen_2002,
  author = { Fransen, C. H. J. M.},
  title = {Taxonomy, phylogeny, historical biogeography, and historical ecology
      of the genus Pontonia Latreille (Crustacea: Decapoda: Caridea:
      Palaemonidae)},
  journal = {Zoologische Verhandelingen (Leiden)},
  year = {2002},
  pages = {1-433},
}

@ARTICLE{Fransen_2013,
  author = { Fransen, Charles H. J. M.},
  title = {A new species of the sponge-associated pontoniine shrimp genus
      Nippontonia Bruce \{\&} Bauer, 1997 (Decapoda, Caridea, Palaemonidae) from
      Sabah, Malaysia},
  journal = {Zootaxa},
  year = {2013},
  volume = {3694},
  pages = {343-357},
}

@ARTICLE{Fransen_Rauch_2013,
  author = { Fransen, Charles H. J. M. and  Rauch, Cessa},
  title = {Hamodactylus macrophthalmus spec. nov., a new coral-associated
      pontoniine shrimp (Decapoda, Caridea, Palaemonidae) from Indonesia},
  journal = {Zootaxa},
  year = {2013},
  volume = {3635},
  doi = {10.11646/zootaxa.3635.3.8}, 
  pages = {286-296},
}

@ARTICLE{Grave_etal_2014,
  author = { Grave, Sammy De and  Li, Chi Pang and  Tsang, Ling Ming and  Chu,
      Ka and  Chan, Tin-yam},
  title = {Unweaving hippolytoid systematics (Crustacea, Decapoda,
      Hippolytidae): resurrection of several families},
  journal = {Zoologica Scripta},
  year = {2014},
  volume = {43},
  doi = {10.1111/zsc.12067}, 
  pages = {496-507},
}

@ARTICLE{Guerra_etal_2010,
  author = { Guerra, A. L. and  Lima, A. V. B. and  Taddei, F. G. and
      Castiglioni, L.},
  title = {Genetic polymorphism, molecular characterization and relatedness of
      Macrobrachium species (Palaemonidae) based on RAPD-PCR},
  journal = {Genetics and Molecular Research},
  year = {2010},
  volume = {9},
  doi = {10.4238/vol9-4gmr935}, 
  pages = {2317-2327},
}

@ARTICLE{Hermoso-salazar_etal_2008,
  author = { Hermoso-salazar, Margarita and  Wicksten, Mary and  Morrone, Juan
      J.},
  title = {Phylogenetic analysis of the Paulsoni species group (Decapoda :
      Alpheidae) from the American Pacific, with implications for the
      phylogenetic classification of the genus Synalpheus},
  journal = {Zootaxa},
  year = {2008},
  pages = {19-30},
}

@ARTICLE{Horka_etal_2014,
  author = { Horka, Ivona and  Grave, Sammy De and  Duris, Zdenek},
  title = {A new species of shrimp of the genus Anachlorocurtis Hayashi, 1975
      from the Red Sea, with range extension of A. commensalis Hayashi, 1975
      (Crustacea, Decapoda, Pandalidae)},
  journal = {Zookeys},
  year = {2014},
  doi = {10.3897/zookeys.407.7457}, 
  pages = {9-28},
}

@ARTICLE{Huafeng_etal_2012,
  author = { Huafeng, Shi and  Ruiyu, Liu and  Zhongli, Sha and  Jiping, Ma},
  title = {Complete mitochondrial DNA sequence of Stenopus hispidus (Crustacea:
      Decapoda: Stenopodidea) and a novel tRNA gene cluster},
  journal = {Marine Genomics},
  year = {2012},
  volume = {6},
  doi = {10.1016/j.margen.2011.11.002}, 
  pages = {7-15},
}

@ARTICLE{Hultgren_Duffy_2011,
  author = { Hultgren, Kristin M. and  Duffy, J. Emmett},
  title = {Multi-locus Phylogeny of Sponge-dwelling Snapping Shrimp (caridea:
      Alpheidae: Synalpheus) Supports Morphology-based Species Concepts},
  journal = {Journal of Crustacean Biology},
  year = {2011},
  volume = {31},
  doi = {10.1651/10-3382.1}, 
  pages = {352-360},
}

@ARTICLE{Hunter_etal_2008,
  author = { Hunter, Rebecca L. and  Webb, Michael Scott and  Iliffe, Thomas M.
      and  Bremer, Jaime R. Alvarado},
  title = {Phylogeny and historical biogeography of the cave-adapted shrimp
      genus Typhlatya (Atyidae) in the Caribbean Sea and western Atlantic},
  journal = {Journal of Biogeography},
  year = {2008},
  volume = {35},
  doi = {10.1111/j.1365-2699.2007.01767.x}, 
  pages = {65-75},
}

@ARTICLE{Kou_etal_2013b,
  author = { Kou, Qi and  Li, Xinzheng and  Chan, Tin-yam and  Chu, Ka Hou and
      Gan, Zhibin},
  title = {Molecular phylogeny of the superfamily Palaemonoidea (Crustacea :
      Decapoda : Caridea) based on mitochondrial and nuclear DNA reveals
      discrepancies with the current classification},
  journal = {Invertebrate Systematics},
  year = {2013},
  volume = {27},
  doi = {10.1071/IS13005}, 
  pages = {502-514},
}

@ARTICLE{Kou_etal_2013a,
  author = { Kou, Qi and  Li, Xinzheng and  Chan, Tin-yam and  Chu, Ka Hou and
      Huang, Hui and  Gan, Zhibin},
  title = {Phylogenetic relationships among genera of the Periclimenes complex
      (Crustacea: Decapoda: Pontoniinae) based on mitochondrial and nuclear
      DNA},
  journal = {Molecular Phylogenetics and Evolution},
  year = {2013},
  volume = {68},
  doi = {10.1016/j.ympev.2013.03.010}, 
  pages = {14-22},
}

@ARTICLE{Li_etal_2011,
  author = { Li, Chi Pang and  Grave, Sammy De and  Chan, Tin-yam and  Lei, Ho
      Chee and  Chu, Ka Hou},
  title = {Molecular systematics of caridean shrimps based on five nuclear
      genes: Implications for superfamily classification},
  journal = {Zoologischer Anzeiger},
  year = {2011},
  volume = {250},
  doi = {10.1016/j.jcz.2011.04.003}, 
  pages = {270-279},
}

@ARTICLE{Liu_etal_2007,
  author = { Liu, Min-yun and  Cai, Yi-xiong and  Tzeng, Chyng-shyan},
  title = {Molecular systematics of the freshwater prawn genus Macrobrachium
      Bate, 1868 (Crustacea : Decapoda : Palaemonidae) inferred from mtDNA
      sequences, with emphasis on East Asian species},
  journal = {Zoological Studies},
  year = {2007},
  volume = {46},
  pages = {272-289},
}

@ARTICLE{Liu_etal_2011,
  author = { Liu, Min-yun and  Tzeng, Chyng-shyan and  Lin, Hung-du},
  title = {Phylogeography and the genetic structure of the land-locked
      freshwater prawn Macrobrachium asperulum (Crustacea: Decapoda:
      Palaemonidae) in Taiwan},
  journal = {Hydrobiologia},
  year = {2011},
  volume = {671},
  doi = {10.1007/s10750-011-0699-z}, 
  pages = {1-12},
}

@ARTICLE{Mashiko_Shy_2008,
  author = { Mashiko, Kazuo and  Shy, Jhy-yun},
  title = {Derivation of four morphologically affiliated species of
      Macrobrachium (Caridea : Palaemonidae) with divergent reproductive
      characteristics in northeastern Asia},
  journal = {Journal of Crustacean Biology},
  year = {2008},
  volume = {28},
  doi = {10.1651/0278-0372(2008)028[0370:DOFMAS]2.0.CO;2}, 
  pages = {370-377},
}

@ARTICLE{Mitsuhashi_etal_2007,
  author = { Mitsuhashi, M. and  Sin, Y. W. and  Lei, H. C. and  Chan, T. -. Y.
      and  Chu, K. H.},
  title = {Systematic status of the caridean families Gnathophyllidae Dana and
      Hymenoceridae Ortmann (Crustacea : Decapoda): a preliminary examination
      based on nuclear rDNA sequences},
  journal = {Invertebrate Systematics},
  year = {2007},
  volume = {21},
  doi = {10.1071/IS06018}, 
  pages = {613-622},
}

@ARTICLE{Munasinghe_2010,
  author = { Munasinghe, D. H. N.},
  title = {Phylogenetic positions of some species of the genus Macrobrachium
      Bate, 1868 (Crustacea, Decapoda, Palaemonidae) in Sri Lanka},
  journal = {Journal of the National Science Foundation of Sri Lanka},
  year = {2010},
  volume = {38},
  pages = {193-199},
}

@ARTICLE{Munoz_etal_2009,
  author = { Munoz, Jose E. Garcia and  Rodriguez, Antonio and  Raso, J. Enrique
      Garcia and  Cuesta, Jose A.},
  title = {Genetic evidence for cryptic speciation in the freshwater shrimp
      genus Atyaephyra de Brito Capello (Crustacea, Decapoda, Atyidae)},
  journal = {Zootaxa},
  year = {2009},
  pages = {32-42},
}

@ARTICLE{Munoz_etal_2014,
  author = { Munoz, J. Enrique Garcia and  Raso, J. Enrique Garcia and
      Rodriguez, Antonio and  Cuesta, Jose A.},
  title = {Cryptic speciation of Greek populations of the freshwater shrimp
      genus Atyaephyra de Brito Capello, 1867 (Crustacea, Decapoda), evidence
      from mitochondrial DNA},
  journal = {Zootaxa},
  year = {2014},
  volume = {3790},
  pages = {401-424},
}

@ARTICLE{Murphy_Austin_2002,
  author = { Murphy, N. P. and  Austin, C. M.},
  title = {A preliminary study of 16S rRNA sequence variation in Australian
      Macrobrachium shrimps (Palaemonidae : Decapoda) reveals inconsistencies in
      their current classification},
  journal = {Invertebrate Systematics},
  year = {2002},
  volume = {16},
  doi = {10.1071/IT01031}, 
  pages = {697-701},
}

@ARTICLE{Murphy_Austin_2003,
  author = { Murphy, N. P. and  Austin, C. M.},
  title = {Molecular taxonomy and phylogenetics of some species of Australian
      palaemonid shrimps},
  journal = {Journal of Crustacean Biology},
  year = {2003},
  volume = {23},
  doi = {10.1651/0278-0372(2003)023[0169:MTAPOS]2.0.CO;2}, 
  pages = {169-177},
}

@ARTICLE{Murphy_Austin_2005,
  author = { Murphy, N. P. and  Austin, C. M.},
  title = {Phylogenetic relationships of the globally distributed freshwater
      prawn genus Macrobrachium (Crustacea : Decapoda : Palaemonidae):
      biogeography, taxonomy and the convergent evolution of abbreviated larval
      development},
  journal = {Zoologica Scripta},
  year = {2005},
  volume = {34},
  doi = {10.1111/j.1463-6409.2005.00185.x}, 
  pages = {187-197},
}

@ARTICLE{Nye_etal_2012,
  author = { Nye, Verity and  Copley, Jon and  Plouviez, Sophie},
  title = {A new species of Rimicaris (Crustacea: Decapoda: Caridea:
      Alvinocarididae) from hydrothermal vent fields on the Mid-Cayman Spreading
      Centre, Caribbean},
  journal = {Journal of the Marine Biological Association of the United
      Kingdom},
  year = {2012},
  volume = {92},
  doi = {10.1017/S0025315411002001}, 
  pages = {1057-1072},
}

@ARTICLE{Nye_etal_2013a,
  author = { Nye, Verity and  Copley, Jonathan T. and  Linse, Katrin},
  title = {A new species of Eualus Thallwitz, 1892 and new record of Lebbeus
      antarcticus (Hale, 1941) (Crustacea: Decapoda: Caridea: Hippolytidae) from
      the Scotia Sea},
  journal = {Deep-sea Research Part Ii-topical Studies In Oceanography},
  year = {2013},
  volume = {92},
  doi = {10.1016/j.dsr2.2013.01.022}, 
  pages = {145-156},
}

@ARTICLE{Nye_etal_2013b,
  author = { Nye, Verity and  Copley, Jon and  Plouviez, Sophie and  Dover,
      Cindy Lee Van},
  title = {A new species of Lebbeus (Crustacea: Decapoda: Caridea: Hippolytidae)
      from the Von Damm Vent Field, Caribbean Sea},
  journal = {Journal of the Marine Biological Association of the United
      Kingdom},
  year = {2013},
  volume = {93},
  doi = {10.1017/S0025315412000884}, 
  pages = {741-751},
}

@ARTICLE{Page_etal_2005,
  author = { Page, T. J. and  Baker, A. M. and  Cook, B. D. and  Hughes, J. M.},
  title = {Historical transoceanic dispersal of a freshwater shrimp: the
      colonization of the South Pacific by the genus Paratya (Atyidae)},
  journal = {Journal of Biogeography},
  year = {2005},
  volume = {32},
  doi = {10.1111/j.1365-2699.2004.01226.x}, 
  pages = {581-593},
}

@ARTICLE{Page_etal_2007a,
  author = { Page, Timothy J. and  Rintelen, Kristina Von and  Hughes, Jane M.},
  title = {An island in the stream: Australia's place in the cosmopolitan world
      of Indo-West Pacific freshwater shrimp (Decapoda : Atyidae : Caridina)},
  journal = {Molecular Phylogenetics and Evolution},
  year = {2007},
  volume = {43},
  doi = {10.1016/j.ympev.2006.08.007}, 
  pages = {645-659},
}

@ARTICLE{Page_etal_2007b,
  author = { Page, Timothy J. and  Rintelen, Kristina Von and  Hughes, Jane M.},
  title = {Phylogenetic and biogeographic relationships of subterranean and
      surface genera of Australian Atyidae (Crustacea : Decapoda : Caridea)
      inferred with mitochondrial DNA},
  journal = {Invertebrate Systematics},
  year = {2007},
  volume = {21},
  doi = {10.1071/IS06023}, 
  pages = {137-145},
}

@ARTICLE{Page_etal_2008c,
  author = { Page, Timothy J. and  Cook, Benjamin D. and  Rintelen, Thomas Von
      and  Rintelen, Kristina Von and  Hughes, Jane M.},
  title = {Evolutionary relationships of atyid shrimps imply both ancient
      Caribbean radiations and common marine dispersals},
  journal = {Journal of the North American Benthological Society},
  year = {2008},
  volume = {27},
  doi = {10.1899/07-044R.1}, 
  pages = {68-83},
}

@ARTICLE{Page_etal_2008a,
  author = { Page, Timothy J. and  Short, John W. and  Humphrey, Christopher L.
      and  Hillyer, Mia J. and  Hughes, Jane M.},
  title = {Molecular systematics of the Kakaducarididae (Crustacea : Decapoda :
      Caridea)},
  journal = {Molecular Phylogenetics and Evolution},
  year = {2008},
  volume = {46},
  doi = {10.1016/j.ympev.2007.12.020}, 
  pages = {1003-1014},
}

@ARTICLE{Page_etal_2008b,
  author = { Page, Timothy J. and  Humphreys, William F. and  Hughes, Jane M.},
  title = {Shrimps Down Under: Evolutionary Relationships of Subterranean
      Crustaceans from Western Australia (Decapoda: Atyidae: Stygiocaris)},
  journal = {Plos One},
  year = {2008},
  volume = {3},
  doi = {10.1371/journal.pone.0001618}, 
  pages = {e1618},
}

@ARTICLE{Parhi_etal_2008,
  author = { Parhi, Janmejay and  Lakra, W. S. and  Majumdar, K. C. and
      Mukherjee, S. C. and  Goswami, M. and  Ravinder, K. and  Sahoo, L.},
  title = {Molecular phylogeny of freshwater prawn (Genus : Macrobrachium)
      species based on mtDNA 16S rRNA gene sequencing},
  journal = {Indian Journal of Animal Sciences},
  year = {2008},
  volume = {78},
  pages = {425-429},
}

@ARTICLE{Pereira_1997,
  author = { Pereira, Guido},
  title = {A cladistic analysis of the freshwater shrimps of the family
      Palaemonidae (Crustacea, Decapoda, Caridea).},
  journal = {Acta Biologica Venezuelica},
  year = {1997},
  volume = {17},
  pages = {1-69},
}

@ARTICLE{Pileggi_Mantelatto_2010,
  author = { Pileggi, Leonardo G. and  Mantelatto, Fernando L.},
  title = {Molecular phylogeny of the freshwater prawn genus Macrobrachium
      (Decapoda, Palaemonidae), with emphasis on the relationships among
      selected American species},
  journal = {Invertebrate Systematics},
  year = {2010},
  volume = {24},
  doi = {10.1071/IS09043}, 
  pages = {194-208},
}

@ARTICLE{Pillai_Unnikrishnan_2013,
  author = { Pillai, P. M. and  Unnikrishnan, V.},
  title = {Morphology and molecular phylogeny of Macrobrachium snpurii, a new
      species of the genus Macrobrachium Bate, 1868 from Kerala, India},
  journal = {Zootaxa},
  year = {2013},
  volume = {3664},
  pages = {434-444},
}

@ARTICLE{Rintelen_etal_2008,
  author = { Rintelen, Kristina Von and  Karge, Andreas and  Klotz, Werner},
  title = {News from a small island - first record of a freshwater shrimp
      (Decapoda, Atyidae, Caridina) from Peleng, Banggai Islands, Indonesia},
  journal = {Journal of Natural History},
  year = {2008},
  volume = {42},
  doi = {10.1080/00222930802254680}, 
  pages = {2243-2256},
}

@ARTICLE{Rintelen_etal_2012,
  author = { Rintelen, Kristina Von and  Page, Timothy J. and  Cai, Yixiong and
      Roe, Kevin and  Stelbrink, Bjoern and  Kuhajda, Bernard R. and  Iliffe,
      Thomas M. and  Hughes, Jane and  Rintelen, Thomas Von},
  title = {Drawn to the dark side: A molecular phylogeny of freshwater shrimps
      (Crustacea: Decapoda: Caridea: Atyidae) reveals frequent cave invasions
      and challenges current taxonomic hypotheses},
  journal = {Molecular Phylogenetics and Evolution},
  year = {2012},
  volume = {63},
  doi = {10.1016/j.ympev.2011.12.015}, 
  pages = {82-96},
}

@ARTICLE{Shank_etal_1999,
  author = { Shank, T. M. and  Black, M. B. and  Halanych, K. M. and  Lutz, R.
      A. and  Vrijenhoek, R. C.},
  title = {Miocene radiation of deep-sea hydrothermal vent shrimp (Caridea :
      Bresiliidae): Evidence from mitochondrial cytochrome oxidase subunit I},
  journal = {Molecular Phylogenetics and Evolution},
  year = {1999},
  volume = {13},
  doi = {10.1006/mpev.1999.0642}, 
  pages = {244-254},
}

@ARTICLE{Sket_Zaksek_2009,
  author = { Sket, Boris and  Zaksek, Valerija},
  title = {European cave shrimp species (Decapoda: Caridea: Atyidae), redefined
      after a phylogenetic study; redefinition of some taxa, a new genus and
      four new Troglocaris species},
  journal = {Zoological Journal of the Linnean Society},
  year = {2009},
  volume = {155},
  doi = {10.1111/j.1096-3642.2008.00473.x}, 
  pages = {786-818},
}

@ARTICLE{Tokuda_etal_2006,
  author = { Tokuda, Gaku and  Yamada, Akinori and  Nakano, Kazuma and  Arita,
      Nao and  Yamasaki, Hideo},
  title = {Occurrence and recent long-distance dispersal of deep-sea
      hydrothermal vent shrimps},
  journal = {Biology Letters},
  year = {2006},
  volume = {2},
  doi = {10.1098/rsbl.2005.0420}, 
  pages = {257-260},
}

@ARTICLE{Torati_Mantelatto_2012,
  author = { Torati, Lucas Simon and  Mantelatto, Fernando L.},
  title = {Ontogenetic and Evolutionary Change of External Morphology of the
      Neotropical Shrimp Potimirim (holthuis, 1954) Explained By A Molecular
      Phylogeny of the Genus},
  journal = {Journal of Crustacean Biology},
  year = {2012},
  volume = {32},
  doi = {10.1163/193724012X635322}, 
  pages = {625-640},
}

@ARTICLE{Williams_etal_2001,
  author = { Williams, S. T. and  Knowlton, N. and  Weigt, L. A. and  Jara, J.
      A.},
  title = {Evidence for three major clades within the snapping shrimp genus
      Alpheus inferred from nuclear and mitochondrial gene sequence data},
  journal = {Molecular Phylogenetics and Evolution},
  year = {2001},
  volume = {20},
  doi = {10.1006/mpev.2001.0976}, 
  pages = {375-389},
}

@ARTICLE{Wowor_etal_2009,
  author = { Wowor, Daisy and  Muthu, Victor and  Meier, Rudolf and  Balke,
      Michael and  Cai, Yixiong and  Ng, Peter K. L.},
  title = {Evolution of life history traits in Asian freshwater prawns of the
      genus Macrobrachium (Crustacea: Decapoda: Palaemonidae) based on
      multilocus molecular phylogenetic analysis},
  journal = {Molecular Phylogenetics and Evolution},
  year = {2009},
  volume = {52},
  doi = {10.1016/j.ympev.2009.01.002}, 
  pages = {340-350},
}

@ARTICLE{Xin_etal_2012,
  author = { Xin, Shen and  Xiao, Li and  Zhongli, Sha and  Binlun, Yan and
      Qihua, Xu},
  title = {Complete mitochondrial genome of the Japanese snapping shrimp Alpheus
      japonicus (Crustacea: Decapoda: Caridea): Gene rearrangement and phylogeny
      within Caridea},
  journal = {Science China-life Sciences},
  year = {2012},
  volume = {55},
  doi = {10.1007/s11427-012-4348-1}, 
  pages = {591-598},
}

@ARTICLE{Zaksek_etal_2007,
  author = { Zaksek, Valerija and  Sket, Boris and  Trontelj, Peter},
  title = {Phylogeny of the cave shrimp Troglocaris: Evidence of a young
      connection between Balkans and Caucasus},
  journal = {Molecular Phylogenetics and Evolution},
  year = {2007},
  volume = {42},
  doi = {10.1016/j.ympev.2006.07.009}, 
  pages = {223-235},
}

@ARTICLE{Zhang_etal_2009,
  author = { Zhang, Qing-yi and  Cheng, Qi-qun and  Guan, Wei-bing},
  title = {Mitochondrial COI Gene Sequence Variation and Taxonomic Status of
      Three Macrobrachium Species},
  journal = {Zoological Research},
  year = {2009},
  volume = {30},
  doi = {10.3724/SP.J.1141.2009.06613}, 
  pages = {613-619},
}

@INBOOK{Bracken_Felder_2009,
  author = { Bracken, H. D. H.d. and  Felder, D. L.},
  editor = { Martin, Joel W. and  Crandall, Keith A. and  Felder, Darryl L.},
  title = {Crustacean Issues},
  year = {2009},
  publisher = {CRC Press},
  series = {18},
  pages = {281-305},
}
