# Supplementary material for: Freshwater transitions and symbioses shaped the evolution and extant diversity of caridean shrimps
Source: Commun Biol. 2018 Feb 22;1:16. doi: 10.1038/s42003-018-0018-6 (PMC6123698; doi:10.1038/s42003-018-0018-6)
Supplement: Supplementary file 5 — Supplementary Data 3 [file 42003_2018_18_MOESM5_ESM.txt]

Synalpheus_sp.
Alpheus_digitalis
Alpheus_japonicus
Synalpheus_cf._brevicarpus
Betaeus_harrimani
Atya_spinipes
Hamodactylus_macrophthalmus
Hamodactylus_boschmai
Plesionika_narval
Alpheopsis_sp.
Pasiphaea_tarda
Eualus_macilentus
Eualus_amandae
Nematocarcinus_ensifer?
Processa_bermudensis
Nikoides_danae
Vir_philippinensis
Nikoides_sp.
Bathypalaemonetes_brevirostris
Vetericaris_chaceorum
Chlorotocus_crassicornis
Physetocaris
Procletes
Cinetorhynchus_manningi
Discias_atlanticus
Palaemon_styliferus
Odontonia_seychellensis
Odontonia_rufopunctata
Odontonia_sibogae
Odontonia_compacta
Odontonia_simplicipes
Bruceonia_ardeae
Bathypalaemonella_sp.
Undescribed_species
Eualus_avinus
Desmocaris_sp.
Euryrhynchus_wrzesniowskii
Pasiphaea_levicarinata
Pasiphaea_japonica
Nikoides_sp.1
Euryrhynchus_amazoniensis
Desmocaris_trispinosa
Typhlocaris_lethaea
Euryrhynchina_edingtonae
Euryrhynchoides_holthuisi
