# Supplementary material for: Freshwater transitions and symbioses shaped the evolution and extant diversity of caridean shrimps
Source: Commun Biol. 2018 Feb 22;1:16. doi: 10.1038/s42003-018-0018-6 (PMC6123698; doi:10.1038/s42003-018-0018-6)
Supplement: Supplementary file 6 — Supplementary Data 4 [file 42003_2018_18_MOESM6_ESM.txt]

((((((((((((((((((((((((Synalpheus_williamsi:30.72000005,Synalpheus_sanctithomae:30.72000005):30.72,Synalpheus_near_sanctithomae:61.44000005):30.72,((((Synalpheus_carpenteri:46.08000005,(((Synalpheus_brooksi:11.52000005,Synalpheus_cf._brooksi:11.52000005):11.52,Synalpheus_idios:23.04000005):11.52,Synalpheus_corallinus:34.56000005):11.52):11.52,((Synalpheus_chacei:19.20000005,Synalpheus_thele:19.20000005):19.2,Synalpheus_ruetzleri:38.40000005):19.2):11.52,Synalpheus_plumosetosus:69.12000005):11.52,Synalpheus_brevifrons:80.64000005):11.52):11.52,(((((Synalpheus_yano:17.28000005,Synalpheus_ul:17.28000005):17.28,(Synalpheus_hoetjesi:17.28000005,Synalpheus_aff._longicarpus:17.28000005):17.28):17.28,(Synalpheus_goodei:25.92000005,Synalpheus_cf._occidentalis:25.92000005):25.92):17.28,((Synalpheus_dardeaui:23.04000005,Synalpheus_rufus:23.04000005):23.04,Synalpheus_longicarpus:46.08000005):23.04):17.28,Synalpheus_anasimus:86.40000005):17.28):11.52,((Synalpheus_agelas:51.20000005,Synalpheus_mcclendoni:51.20000005):51.2,((Synalpheus_gambarelloides:44.80000005,Synalpheus_androsi:44.80000005):44.8,((Synalpheus_kensleyi:64.00000005,((((Synalpheus_paraneptunus:12.80000005,Synalpheus_cf._paraneptunus:12.80000005):12.8,Synalpheus_microneptunus:25.60000005):12.8,Synalpheus_duffyi:38.40000005):12.8,Synalpheus_aff._paraneptunus:51.20000005):12.8):12.8,(Synalpheus_bocas:38.40000005,Synalpheus_belizensis:38.40000005):38.4):12.8):12.8):12.8):11.52,(((((((((((Synalpheus_obtusifrons:39.60000005,(((Synalpheus_minus:15.84000005,(Synalpheus_guerini:7.92000005,Synalpheus_digueti:7.92000005):7.92):7.92,Synalpheus_brevicarpus:23.76000005):7.92,(Synalpheus_aff._antillensis:15.84000005,Synalpheus_antillensis:15.84000005):15.84):7.92):7.92,(Synalpheus_aff._apioceros_A:23.76000005,Synalpheus_lani:23.76000005):23.76):7.92,Synalpheus_peruvianus:55.44000005):7.92,Synalpheus_superus:63.36000005):7.92,Synalpheus_arostris:71.28000005):7.92,Synalpheus_wickstenae:79.20000005):7.92,(Synalpheus_townsendi:43.56000005,Synalpheus_mexicanus:43.56000005):43.56):7.92,Synalpheus_stylopleuron:95.04000005):7.92,(Synalpheus_sanjosei:51.48000005,Synalpheus_apioceros:51.48000005):51.48):7.92,((((Synalpheus_africanus:31.68000005,Synalpheus_cf._africanus_B:31.68000005):31.68,(((Synalpheus_fritzmuelleri:15.84000005,Synalpheus_hemphilli:15.84000005):15.84,(Synalpheus_nobilii:15.84000005,Synalpheus_sanlucasi:15.84000005):15.84):15.84,Synalpheus_gracilirostris:47.52000005):15.84):15.84,Synalpheus_nilandensis:79.20000005):15.84,Synalpheus_aff._apioceros_B:95.04000005):15.84):7.92,Synalpheus_charon:118.8):7.92):7.92,((((((((((Alpheus_umbo:29.45250005,Alpheus_schmitti:29.45250005):29.4525,(((((Alpheus_antepaenultimus:12.62250005,Alpheus_chacei:12.62250005):12.6225,(Alpheus_latus:16.83000005,(Alpheus_colombiensis:8.41500005,Alpheus_estuariensis:8.41500005):8.415):8.415):8.415,Alpheus_viridari:33.66000005):8.415,(Alpheus_galapagensis:21.03750005,Alpheus_nuttingi:21.03750005):21.0375):8.415,Alpheus_tenuis:50.49000005):8.415):8.415,Alpheus_cristulifrons:67.32000005):8.415,(Alpheus_floridanus:50.49000005,(Alpheus_rostratus:25.24500005,Alpheus_paracrinitus:25.24500005):25.245):25.245):8.415,((Alpheus_hebes:28.05000005,Alpheus_agilis:28.05000005):28.05,(Alpheus_javieri:28.05000005,Alpheus_bouvieri:28.05000005):28.05):28.05):8.415,Alpheus_normanni:92.56500005):8.415,(Alpheus_macrocheles:50.49000005,Alpheus_dentipes:50.49000005):50.49):8.415,(Alpheus_rapacida:93.76714291,((((Alpheus_websteri:31.25571435,(Alpheus_formosus:15.62785721,Alpheus_panamensis:15.62785721):15.62785714):15.62785714,(Alpheus_malleator:31.25571435,(Alpheus_saxidomus:15.62785721,Alpheus_simus:15.62785721):15.62785714):15.62785714):15.62785714,Alpheus_thomasi:62.51142863):15.62785714,((Alpheus_cylindricus:26.04642863,Alpheus_amblyonyx:26.04642863):26.04642857,Alpheus_peasei:52.0928572):26.04642857):15.62785714):15.62785714):8.415,(Alpheus_edwardsii:58.90500005,Alpheus_sulcatus:58.90500005):58.905):8.415,(Racilius_compressus:84.15000005,(Metalpheus_rostratipes:42.07500005,Pomagnathus_corallinus:42.07500005):42.075):42.075):8.415):7.92,((Alpheopsis_trispinosa:85.53600005,((Parabetaeus_culliereti:28.51200005,Parabetaeus_euryone:28.51200005):28.512,(Nennalpheus_sibogae:28.51200005,Nennalpheus_inarticulatus:28.51200005):28.512):28.512):28.512,(Prionalpheus_triarticulatus:57.02400005,Alpheopsis_aequalis:57.02400005):57.024):28.512):7.92,(((((((((Athanopsis_rubricinctuta:20.52000005,Athanopsis_brevirostris:20.52000005):20.52,((Athanopsis_dentipes:13.68000005,Athanopsis_australis:13.68000005):13.68,Athanopsis_platyrhynchus:27.36000005):13.68):13.68,Pseudathanas_darwiniensis:54.72000005):13.68,Athanas_squillophilus:68.40000005):13.68,(Arete_indicus:41.04000005,Aretopsis_amabilis:41.04000005):41.04):13.68,(Rugathanas_borradailei:63.84000005,(Athanas_nitescens:31.92000005,Athanas_dimorphus:31.92000005):31.92):31.92):13.68,(Metabetaeus_sp.:54.72000005,Metabetaeus_minutus:54.72000005):54.72):13.68,(Deioneus_sandizelli:82.08000005,(Salmoneus_serratidigitus:41.04000005,Salmoneus_tricristatus:41.04000005):41.04):41.04):13.68,(Bannereus_anomalus:91.20000005,(Batella_parvimanus:45.60000005,Vexillipar_repandum:45.60000005):45.6):45.6):13.68):7.92,((((Automate_dolichognatha:31.68000005,Automate_evermanni:31.68000005):31.68,Automate_hayashii:63.36000005):31.68,Coronalpheus_natator:95.04000005):31.68,Bermudacaris_harti:126.72):31.68):7.92,Pterocaris_typica:166.32):7.92,((Potamalpheops_pylorus:58.08000005,Potamalpheops_monodi:58.08000005):58.08,Stenalpheops_crangonus:116.16):58.08):7.92,Yagerocaris_cozumel:182.16):7.92,(Ogyrides_sp.:95.04000005,Ogyrides_orientalis:95.04000005):95.04):7.92,(((((((((((((((((((Macrobrachium_lanatum:14.16640004,(Macrobrachium_esculentum:9.444266709,(Macrobrachium_latidactylus:4.722133376,Macrobrachium_sp.5:4.722133376):4.722133333):4.722133333):4.722133333,(Macrobrachium_grandimanus:9.444266708,Macrobrachium_naso:9.444266708):9.444266667):4.722133333,(((Macrobrachium_inflatum:14.75666671,(Macrobrachium_formosense:11.80533338,(((Macrobrachium_nipponense:2.951333377,Macrobrachium_cf_nipponense:2.951333377):2.951333333,Macrobrachium_hainanense:5.90266671):2.951333333,Macrobrachium_trompii:8.854000043):2.951333333):2.951333333):2.951333333,Macrobrachium_sp.4:17.70800004):2.951333333,((Macrobrachium_novaehollandiae:7.747250042,Macrobrachium_rude:7.747250042):7.74725,((Macrobrachium_prabhakarani:5.164833376,Macrobrachium_abrahami:5.164833376):5.164833333,Macrobrachium_scabriculum:10.32966671):5.164833333):5.164833333):2.951333333):2.951333333,((((Macrobrachium_shokitai:5.312400041,Macrobrachium_asperulum:5.312400041):5.3124,Macrobrachium_edentatum:10.62480004):5.3124,((Macrobrachium_maculatum:5.312400041,Macrobrachium_sp.2:5.312400041):5.3124,Macrobrachium_sp.3:10.62480004):5.3124):5.3124,(Macrobrachium_fukienense:10.62480004,Macrobrachium_venustum:10.62480004):10.6248):5.3124):2.951333333,(Macrobrachium_sp.1:14.7566667,Macrobrachium_australe:14.7566667):14.75666667):2.951333333,((((Macrobrachium_tenellum:7.101645875,Macrobrachium_acanthurus:7.101645875):7.101645833,Macrobrachium_panamense:14.20329171):7.101645833,Macrobrachium_amazonicum:21.30493754):7.101645833,(((((Macrobrachium_lamarrei:6.087125042,Macrobrachium_sankolli:6.087125042):6.087125,((Macrobrachium_rosenbergii:4.058083376,Macrobrachium_dacqueti:4.058083376):4.058083333,Macrobrachium_malcolmsonii:8.116166709):4.058083333):4.058083333,Macrobrachium_platycheles:16.23233337):4.058083333,Macrobrachium_neglectum:20.29041671):4.058083333,Macrobrachium_tolmerum:24.34850004):4.058083333):4.058083333):2.951333333,(Macrobrachium_raridens:17.70800004,Macrobrachium_lujae:17.70800004):17.708):2.951333333,Macrobrachium_foai:38.36733337):2.951333333,((((((Macrobrachium_jaroense:7.141497982,Macrobrachium_sp.7:7.141497982):7.141497942,Macrobrachium_gracilirostre:14.28299592):7.141497942,((Macrobrachium_placidum:10.71224695,(Macrobrachium_cf._horstii:5.356123495,Macrobrachium_placidulum:5.356123495):5.356123457):5.356123457,Macrobrachium_sp.8:16.06837041):5.356123457):5.356123457,Macrobrachium_lepidactyloides:26.78061732):5.356123457,(((Macrobrachium_sp._nov._1:18.36385189,(((Leptopalaemon_sp.2:4.590963002,Leptopalaemon_sp.3:4.590963002):4.590962963,Leptopalaemon_sp.1:9.181925965):4.590962963,Leptopalaemon_glabrus:13.77288893):4.590962963):4.590962963,(Macrobrachium_sp._nov._2:11.47740744,Macrobrachium_aemulum:11.47740744):11.47740741):4.590962963,((Macrobrachium_latimanus:9.181925965,Macrobrachium_sp.6:9.181925965):9.181925926,Macrobrachium_lar:18.36385189):9.181925926):4.590962963):4.590962963,(((((Macrobrachium_holthuisi:10.49362967,(Macrobrachium_birai:5.246814853,Macrobrachium_digueti:5.246814853):5.246814815):5.246814815,((Macrobrachium_michoacanus:5.246814853,Macrobrachium_hancocki:5.246814853):5.246814815,(Macrobrachium_crenulatum:5.246814853,Macrobrachium_zariquieyi:5.246814853):5.246814815):5.246814815):5.246814815,Macrobrachium_surinamicum:20.9872593):5.246814815,((Macrobrachium_americanum:8.744691397,Macrobrachium_carcinus:8.744691397):8.744691358,(Macrobrachium_ohione:8.744691397,Cryphiops_caementarius:8.744691397):8.744691358):8.744691358):5.246814815,(Macrobrachium_occidentale:15.74044449,Macrobrachium_heterochirus:15.74044449):15.74044444):5.246814815):4.590962963):2.951333333,((((Macrobrachium_yui:8.854000039,Macrobrachium_sp.nov._GUI:8.854000039):8.854,(Macrobrachium_pilimanus:8.854000039,Macrobrachium_cf_pilimanus:8.854000039):8.854):8.854,Macrobrachium_niphanae:26.56200004):8.854,Macrobrachium_malayanum:35.41600004):8.854):17.45666667,((Macrobrachium_rodriguezi:29.51333338,(((Pseudopalaemon_chryseus:7.378333377,Pseudopalaemon_bouvieri:7.378333377):7.378333333,Pseudopalaemon_gouldingi:14.75666671):7.378333333,Macrobrachium_pumilum:22.13500004):7.378333333):7.378333333,(((Macrobrachium_pectinatum:9.222916708,Pseudopalaemon_amazonensis:9.222916708):9.222916667,Macrobrachium_depressimanum:18.44583337):9.222916667,Macrobrachium_reyesi:27.66875004):9.222916667):24.835):17.45666667,(((Macrobrachium_dux:32.19636368,((((((Cryphiops_luscus:5.366060647,Cryphiops_brasiliensis:5.366060647):5.366060606,Macrobrachium_iheringi:10.73212125):5.366060606,(((Macrobrachium_cortezi:4.024545494,Macrobrachium_aracamuni:4.024545494):4.024545455,(Macrobrachium_inpa:4.024545494,Macrobrachium_ferreirai:4.024545494):4.024545455):4.024545455,(Macrobrachium_brasiliense:6.036818222,Macrobrachium_nattereri:6.036818222):6.036818182):4.024545455):4.024545455,(Macrobrachium_petronioi:10.06136367,Macrobrachium_potiuna:10.06136367):10.06136364):4.024545455,Macrobrachium_quelchi:24.14727277):4.024545455,Macrobrachium_nepalense:28.17181822):4.024545455):4.024545455,Macrobrachium_borellii:36.22090913):4.024545455,((Leptocarpus_potamiscus:15.0920455,Nematopalaemon_schmitti:15.0920455):15.09204545,((Palaemon_gracilis:10.06136367,Palaemon_hancocki:10.06136367):10.06136364,Palaemon_pandaliformis:20.12272731):10.06136364):10.06136364):38.93787879):17.45666667,(((((Troglomexicanus_perezfarfanteae:26.84444449,Troglindicus_phreaticus:26.84444449):26.84444444,(Troglocubanus_eigenmanni:42.95111115,(((Troglocubanus_calcis:10.73777781,Troglocubanus_inermis:10.73777781):10.73777778,Troglocubanus_gibarensis:21.47555559):10.73777778,Troglocubanus_jamaicensis:32.21333337):10.73777778):10.73777778):10.73777778,Creaseria_morleyi:64.42666671):10.73777778,Neopalaemon_nahuatlus:75.16444449):10.73777778,Macrobrachium_villalobosi:85.90222227):10.73777778):13.59,Palaemon_concinnus:110.23):13.59,(((((((((((Palaemon_vulgaris:11.79238101,Palaemon_mundusnovus:11.79238101):11.79238095,Palaemon_pugio:23.58476196):11.79238095,Palaemon_schmitti:35.37714291):11.79238095,Palaemon_argentinus:47.16952386):11.79238095,Palaemon_ritteri:58.96190481):11.79238095,(Palaemon_semmelinkii:35.3771429,Palaemon_maculatus:35.3771429):35.37714286):11.79238095,((((((((Palaemon_carteri:9.630444493,Palaemon_ivonicus:9.630444493):9.630444444,Palaemon_mercedae:19.26088894):9.630444444,Palaemon_intermedius:28.89133338):9.630444444,(Palaemon_litoreus:19.26088893,Palaemon_serenus:19.26088893):19.26088889):9.630444444,(Palaemon_debilis:24.07611116,Palaemon_atrinubes:24.07611116):24.07611111):9.630444444,((((((Palaemon_carinicauda:8.254666711,Palaemon_orientis:8.254666711):8.254666667,Palaemon_modestus:16.50933338):8.254666667,Palaemon_annandalei:24.76400004):8.254666667,Macrobrachium_qilianensis:33.01866671):8.254666667,Palaemon_ortmanni:41.27333338):8.254666667,((Palaemon_serrifer:24.76400005,(Palaemon_macrodactylus:12.38200005,Palaemon_guangdongensis:12.38200005):12.382):12.382,Palaemon_gravieri:37.14600005):12.382):8.254666667):8.254666667,(((((Palaemon_adspersus:11.00622228,Palaemon_xiphias:11.00622228):11.00622222,(Palaemon_longirostris:11.00622228,Palaemon_gladiator:11.00622228):11.00622222):11.00622222,((Palaemon_peringueyi:11.00622228,Palaemon_serratus:11.00622228):11.00622222,Palaemon_pacificus:22.0124445):11.00622222):11.00622222,((Palaemon_floridanus:14.67496302,Palaemon_northropi:14.67496302):14.67496296,Palaemon_elegans:29.34992598):14.67496296):11.00622222,((((Palaemon_africanus:11.00622228,Palaemon_antennarius:11.00622228):11.00622222,(Palaemon_mesopotamicus:11.00622228,Palaemon_mesogenitor:11.00622228):11.00622222):11.00622222,((Palaemon_varians:11.00622228,Palaemon_turcorum:11.00622228):11.00622222,Palaemon_zariquieyi:22.0124445):11.00622222):11.00622222,(Palaemon_sinensis:22.0124445,Palaemon_paludosus:22.0124445):22.01244444):11.00622222):11.00622222):8.254666667,(Palaemon_concinus:37.14600005,Palaemon_paucidens:37.14600005):37.146):8.254666667):8.254666667,Palaemon_peruanus:90.80133338):8.254666667,Palaemon_hiltoni:99.05600005):8.254666667,(((Palaemon_antrorum:26.82766671,Palaemon_holthuisi:26.82766671):26.82766667,Palaemon_tonkinensis:53.65533337):26.82766667,Palaemon_cummingi:80.48300004):26.82766667):8.254666667,Palaemon_octaviae:115.5653334):8.254666667):9.426666667,(((((((Tuleariocaris_zanzibarica:36.68740746,Izucaris_masudai:36.68740746):36.68740741,((Gnathophylloides_mineri:48.15222227,(Gnathophyllum_americanum:32.10148153,(Phyllognathia_ceratophthalma:16.05074079,Hymenocera_picta:16.05074079):16.05074074):16.05074074):16.05074074,((((Conchodytes_meleagrinae:18.34370376,Conchodytes_pteriae:18.34370376):18.3437037,((Conchodytes_biunguiculatus:18.34370375,(Conchodytes_placunae:9.171851902,Conchodytes_monodactylus:9.171851902):9.171851852):9.171851852,Conchodytes_chadi:27.51555561):9.171851852):9.171851852,(Dactylonia_ascidicola:34.3944445,((Dactylonia_okai:11.46481488,Dactylonia_holthuisi:11.46481488):11.46481481,Dactylonia_monnioti:22.92962969):11.46481481):11.46481481):9.171851852,Anchiopontonia_hurii:55.03111116):9.171851852):9.171851852):9.171851852,(((Urocaris_longicaudata:49.52800005,(Palaemonella_pottsi:33.01866672,(Palaemonella_holmesi:16.50933339,Palaemonella_rotumana:16.50933339):16.50933333):16.50933333):16.50933333,((((((Cuapetes_ensifrons:11.00622228,Cuapetes_elegans:11.00622228):11.00622222,Cuapetes_tenuipes:22.0124445):11.00622222,(((Philarius_imperialis:8.254666715,Philarius_gerlachei:8.254666715):8.254666667,Philarius_minor:16.50933338):8.254666667,(Ischnopontonia_lophos:12.38200005,Harpilius_lutescens:12.38200005):12.382):8.254666667):8.254666667,(Periclimenella_spinifera:20.63666671,Periclimenes_digitalis:20.63666671):20.63666667):8.254666667,(Cuapetes_grandis:33.01866672,(Cuapetes_andamanensis:16.50933339,Cuapetes_amymone:16.50933339):16.50933333):16.50933333):8.254666667,Cuapetes_anacanthus:57.78266672):8.254666667):8.254666667,((((Periclimenes_parvus:15.91971432,Periclimenes_imperator:15.91971432):15.91971429,Periclimenes_soror:31.83942861):15.91971429,(Lipkemenes_lanipes:31.83942861,(Anchistus_custos:15.91971432,Anchistus_custoides:15.91971432):15.91971429):15.91971429):15.91971429,(((((Ancylomenes_venustus:10.61314289,Ancylomenes_luteomaculatus:10.61314289):10.61314286,Ancylomenes_holthuisi:21.22628575):10.61314286,Periclimenes_brevicarpalis:31.83942861):10.61314286,((Unguicaris_panglaonis:14.15085719,Unguicaris_pilipes:14.15085719):14.15085714,Periclimenes_commensalis:28.30171433):14.15085714):10.61314286,Phycomenes_cobourgi:53.06571433):10.61314286):10.61314286):8.254666667):8.254666667,(Anchistus_demani:45.40066671,Anchistus_miersi:45.40066671):45.40066667):8.254666667,(((((((Periclimenes_boucheti:22.01244451,(Periclimenes_sandybrucei:11.00622229,Periclimenes_leptunguis:11.00622229):11.00622222):11.00622222,Periclimenes_ngi:33.01866673):11.00622222,Periclimenes_hertwigi:44.02488895):11.00622222,Periclimenes_laccadivensis:55.03111117):11.00622222,Periclimenes_dentidactylus:66.03733339):11.00622222,(((Periclimenaeus_tuamotae:19.26088894,Periclimenaeus_bidentatus:19.26088894):19.26088889,Anisomenaeus_spinimanus:38.52177783):19.26088889,((Onycocaris_quadratophthalma:19.26088894,Orthopontonia_ornata:19.26088894):19.26088889,(Nippontonia_christellae:19.26088894,Thaumastocaris_streptopus:19.26088894):19.26088889):19.26088889):19.26088889):11.00622222,(((Laomenes_amboinensis:22.01244451,Laomenes_pardus:22.01244451):22.01244444,Laomenes_ceratophthalmus:44.02488895):22.01244444,Pliopontonia_furtiva:66.03733339):22.01244444):11.00622222):8.254666667,((((Harpiliopsis_beaupresii:21.4621334,Harpiliopsis_spinigera:21.4621334):21.46213333,Platycaris_latirostris:42.92426673):21.46213333,(Coralliocaris_graminea:32.19320006,Coralliocaris_superba:32.19320006):32.1932):21.46213333,Jocaste_lucina:85.84853339):21.46213333):8.254666667,Manipontonia_psamathe:115.5653334):17.68133333):9.426666667,(((Leander_tenuicornis:30.95500005,Leander_sp.:30.95500005):30.955,(Urocaridella_pulchella:30.95500005,Urocaridella_antonbruunii:30.95500005):30.955):30.955,(Brachycarpus_biunguiculatus:46.43250005,Brachycarpus_crosnieri:46.43250005):46.4325):49.80833333):9.426666667,(Anchistioides_antiguensis:76.05000005,Anchistioides_sp.1:76.05000005):76.05):22.95,Typhlocaris_salentina:175.05):22.95):9.23,(((((Eualus_cranchii:115.5,((((Eualus_fabricii:41.25000005,(Eualus_barbatus:20.62500005,Eualus_suckleyi:20.62500005):20.625):20.625,Eualus_biunguis:61.87500005):20.625,(((Lebbeus_laurentae:33.00000005,(Lebbeus_antarcticus:16.50000005,Lebbeus_virentova:16.50000005):16.5):16.5,Lebbeus_polaris:49.50000005):16.5,Lebbeus_groenlandicus:66.00000005):16.5):16.5,((Heptacarpus_geniculatus:33.00000005,Heptacarpus_futilirostris:33.00000005):33,Heptacarpus_palpator:66.00000005):33):16.5):16.5,(Thinora_maldivensis:88.00000005,(Thor_cf._manningi:44.00000005,Thor_amboinensis:44.00000005):44):44):16.5,(Saron_marmoratus:74.25000005,Saron_sp.:74.25000005):74.25):16.5,((Latreutes_pymoeus:55.00000005,Latreutes_fucorum:55.00000005):55,Gelastocaris_paronae:110):55):16.5,(((Hippolyte_varians:72.60000005,(Hippolyte_pleuracantha:36.30000005,Hippolyte_obliquimanus:36.30000005):36.3):36.3,((Tozeuma_sp.:36.30000005,Tozeuma_lanceolatum:36.30000005):36.3,Chorismus_antarcticus:72.60000005):36.3):36.3,(Trachycaris_sp.:72.60000005,Trachycaris_rugosa:72.60000005):72.6):36.3):25.73):9.23,((((((((Lysmata_argentopunctata:35.20000005,Lysmata_cf._ternatensis:35.20000005):35.2,Lysmata_seticaudata:70.40000005):35.2,(((Lysmata_moorei:26.40000005,Lysmata_galapagensis:26.40000005):26.4,Lysmata_nilita:52.80000005):26.4,((Lysmata_cf._intermedia:26.40000005,Lysmata_intermedia:26.40000005):26.4,Lysmata_holthuisi:52.80000005):26.4):26.4):26.4,((((((Lysmata_wurdemanni:52.80000005,(((Lysmata_boggessi:13.20000005,Lysmata_rafa:13.20000005):13.2,Lysmata_udoi:26.40000005):13.2,(Lysmata_ankeri:19.80000005,Lysmata_pederseni:19.80000005):19.8):13.2):13.2,Lysmata_gracilirostris:66.00000005):13.2,Lysmata_bahia:79.20000005):13.2,Lysmata_nayaritensis:92.40000005):13.2,(((Lysmata_amboinensis:26.40000005,Lysmata_grabhami:26.40000005):26.4,Lysmata_debelius:52.80000005):26.4,Lysmata_californica:79.20000005):26.4):13.2,((Lysmata_cf._anchisteus:49.50000005,Lysmata_hochi:49.50000005):49.5,((Lysmata_new_species_cf._vittata:39.60000005,Lysmata_vittata:39.60000005):39.6,(((Exhippolysmata_oplophoroides:19.80000005,Exhippolysmata_ensirostris:19.80000005):19.8,Mimocaris_heterocarpoides:39.60000005):19.8,Lysmatella_prima:59.40000005):19.8):19.8):19.8):13.2):13.2,Lysmata_olavoi:145.2000001):13.2,((((Parhippolyte_cf._uveae:31.68000005,Parhippolyte_sterreri:31.68000005):31.68,Janicea_antiguensis:63.36000005):31.68,Barbouria_cubensis:95.04000005):31.68,(Calliasmata_nohochi:63.36000005,Calliasmata_pholidota:63.36000005):63.36):31.68):13.2,((Merguia_oligodon:57.20000005,Merguia_rhizophorae:57.20000005):57.2,(Bythocaris_leucopis:57.20000005,Bathyhippolyte_yaldwyni:57.20000005):57.2):57.2):13.2,Alope_orientalis:184.8):31.66):9.23,((((((Stylopandalus_richardi:71.9166667,(((Miropandalus_hardingi:28.76666671,(Anachlorocurtis_occidentalis:14.38333338,Anachlorocurtis_commensalis:14.38333338):14.38333333):14.38333333,Chlorocurtis:43.15000004):14.38333333,Chlorotocella:57.53333337):14.38333333):46.29761905,((((Processa_guyanae:21.57500003,Ambidexter_symmetricus:21.57500003):21.575,Nikoides_schmitti:43.15000003):21.575,(Thalassocaris_crinita:32.36250003,Chlorotocoides:32.36250003):32.3625):37.53214286,((((((((Prionocrangon:13.7295455,Vercoia:13.7295455):13.72954545,Paracrangon:27.45909095):13.72954545,Lissosabinea:41.1886364):13.72954545,((((Metacrangon_sp.:23.53636367,((Sclerocrangon:7.84545458,Rhynocrangon:7.84545458):7.845454545,Argis:15.69090913):7.845454545):7.845454545,Notocrangon:31.38181822):7.845454545,Neocrangon_sagamiensis:39.22727276):7.845454545,(Crangon_septemspinosa:23.53636367,Crangon_franciscorum:23.53636367):23.53636364):7.845454545):7.845454545,((Parapontophilus_gracilis:20.92121216,Parapontophilus_junceus:20.92121216):20.92121212,Pontophilus_norvegicus:41.84242428):20.92121212):7.845454545,Philocheras:70.60909094):7.845454545,((Pontocaris:39.22727276,(Parapontocaris_levigata:19.6136364,Parapontocaris_aspera:19.6136364):19.61363636):19.61363636,Sabinea:58.84090913):19.61363636):7.845454545,(Glyphocrangon_stenolepis:43.15000003,Glyphocrangon_perplexa:43.15000003):43.15):15.95714286):15.95714286):15.95714286,Dorodotes:134.1714286):15.95714286,Procletes:150.1285715):15.95714286,(((((((Heterocarpus_woodmasoni:11.20779224,Heterocarpus_intermedius:11.20779224):11.20779221,Heterocarpus_calmani:22.41558445):11.20779221,Heterocarpus_gibbosus:33.62337666):11.20779221,Heterocarpus_laevigatus:44.83116887):11.20779221,((((Heterocarpus_hayashii:11.20779224,Heterocarpus_amacula:11.20779224):11.20779221,Heterocarpus_sibogae:22.41558445):11.20779221,Heterocarpus_parvispina:33.62337666):11.20779221,Heterocarpus_dorsalis:44.83116887):11.20779221):11.20779221,((Plesionika_edwardsii:22.41558445,Plesionika_acanthonotus:22.41558445):22.41558442,Plesionika_martia:44.83116887):22.41558442):11.20779221,(((((((Pandalus_danae:15.69090914,Pandalus_hypsinotus:15.69090914):15.69090909,(((Pandalopsis_dispar:7.845454595,Pandalopsis_lamelligera:7.845454595):7.845454545,Pandalus_latirostris:15.69090914):7.845454545,Pandalus_prensor:23.53636368):7.845454545):7.845454545,((Pandalus_goniurus:13.07575762,Pandalus_montagui:13.07575762):13.07575758,(Pandalus_borealis:13.07575762,Pandalus_jordani:13.07575762):13.07575758):13.07575758):7.845454545,Pandalus_stenolepis:47.07272732):7.845454545,Dichelopandalus_bonnieri:54.91818186):7.845454545,(Pandalina:31.38181823,Austropandalus:31.38181823):31.38181818):7.845454545,((Peripandalus:23.53636368,Pantomus:23.53636368):23.53636364,Notopandalus:47.07272731):23.53636364):7.845454545):87.63116883):15.95714286,(((Plesionika_longipes:45.51071432,Plesionika_antigai:45.51071432):45.51071429,Plesionika_heterocarpus:91.02142861):45.51071429,Plesionika_scopifera:136.5321429):45.51071429):43.64714286):9.23,((((((((((((Meningodora_mollis:41.48181821,(Meningodora_vesca:27.65454548,(Notostomus_gibbosus:13.82727275,Notostomus_elegans:13.82727275):13.82727273):13.82727273):13.82727273,Heterogenys_microphthalma:55.30909094):13.82727273,Meningodora_sp.:69.13636367):13.82727273,((Acanthephyra_acutifrons:49.77818186,((Acanthephyra_quadrispinosa:16.59272732,Acanthephyra_purpurea:16.59272732):16.59272727,Acanthephyra_pelagica:33.18545459):16.59272727):16.59272727,(((Ephyrina_figueirai:16.59272732,Ephyrina_ombango:16.59272732):16.59272727,Ephyrina_bifida:33.18545459):16.59272727,(Acanthephyra_cucullata:33.18545459,(Acanthephyra_curtirostris:16.59272732,Acanthephyra_media:16.59272732):16.59272727):16.59272727):16.59272727):16.59272727):13.82727273,(Hymenodora_glacialis:48.39545458,Hymenodora_gracilis:48.39545458):48.39545455):13.82727273,(Systellaspis_debilis:55.30909095,Systellaspis_cristata:55.30909095):55.30909091):13.82727273,(((Leptochela_papulata:31.11136367,Leptochela_bermudensis:31.11136367):31.11136364,Leptochela_carinata:62.22272731):31.11136364,(Nematocarcinus_rotundus:46.6670455,Nematocarcinus_cursor:46.6670455):46.66704545):31.11136364):13.82727273,Agostocaris_sp.:138.2727273):29.12727273,(((((Alvinocaris_muricola:91.26000005,(Rimicaris_hybisae:68.44500005,((Rimicaris_exoculata:22.81500005,Alvinocaridinides_formosa:22.81500005):22.815,Chorocaris_chacei:45.63000005):22.815):22.815):22.815,((Alvinocaris_sp.2:76.05000005,(((Alvinocaris_sp.1:19.01250005,Alvinocaris_longirostris:19.01250005):19.0125,Alvinocaris_lusca:38.02500005):19.0125,Alvinocaris_markensis:57.03750005):19.0125):19.0125,Alvinocaris_stactophila:95.06250005):19.0125):19.0125,Mirocaris_fortunata:133.0875):19.0125,((Pasiphaea_sivado:76.05000005,(Pasiphaea_planidorsalis:38.02500005,Pasiphaea_telacantha:38.02500005):38.025):38.025,Pasiphaea_sirenkoi:114.075):38.025):7.65,Campylonotus_capensis:159.75):7.65):7.65,Psalidopus_huxleyi:175.05):7.65,((((((Rhynchocinetes_balssi:33.48750005,(Rhynchocinetes_uritai:22.32500005,(Rhynchocinetes_brucei:11.16250005,Rhynchocinetes_conspiciocellus:11.16250005):11.1625):11.1625):11.1625,Rhynchocinetes_durbanensis:44.65000005):11.1625,Rhynchocinetes_australis:55.81250005):11.1625,Rhynchocinetes_typus:66.97500005):11.1625,(Cinetorhynchus_hendersoni:62.51000005,(Cinetorhynchus_reticulatus:46.88250005,(Cinetorhynchus_striatus:31.25500005,(Cineotorhynchus_cf._rigens:15.62750005,Cinetorhynchus_erythrostictus:15.62750005):15.6275):15.6275):15.6275):15.6275):81.2125,(Janicella_spinicauda:136,(Systellaspis_pellucida:112.65,(Oplophorus_typus:89.30000005,Oplophorus_gracilirostris:89.30000005):23.35):23.35):23.35):23.35):7.65,(Eugonatonotus_crassus:95.17500005,Eugonatonotus_chacei:95.17500005):95.175):44.57):9.23,(((((((((((((((((Caridina_sp.:23.04000005,Caridina_lanceolata:23.04000005):23.04,(Caridinides_wilkinsi:30.72000005,(Parisia_gracilis:15.36000005,Pycneus_morsitans:15.36000005):15.36):15.36):15.36,(((Caridina_steineri:23.04000005,Caridina_africana:23.04000005):23.04,(((Caridina_cf._imitatrix:23.04000005,((Caridina_sp.9:7.68000005,Caridina_cruzi:7.68000005):7.68,Caridina_cf._nilotica:15.36000005):7.68):7.68,Caridina_sp.7:30.72000005):7.68,(((Caridina_longirostris:9.60000005,Caridina_weberi:9.60000005):9.6,Caridina_sp.8:19.20000005):9.6,Caridina_brachydactyla:28.80000005):9.6):7.68):7.68,Caridina_gracilipes:53.76000005):7.68):7.68,((Atyella_brevirostris:27.64800005,Caridella_paski:27.64800005):27.648,((Limnocaridina_parvula:27.64800005,(Limnocaridina_similis:13.82400005,Limnocaridina_tanganyikae:13.82400005):13.824):13.824,Caridina_togoensis:41.47200005):13.824):13.824):7.68,((Caridina_gracilirostris:25.60000005,Caridina_thomasi:25.60000005):25.6,Edoneus_marulas:51.20000005):25.6):7.68,Caridina_sp.10:84.48000005):7.68,((((((Caridina_sarasinorum:41.89090914,(Caridina_cf._acutirostris:33.51272732,(((Caridina_sp.B1:8.37818187,Caridina_sp.B4:8.37818187):8.378181818,Caridina_sp.B6:16.75636369):8.378181818,Caridina_sp.B7:25.13454551):8.378181818):8.378181818):8.378181818,((Caridina_sp.A2:16.75636368,Caridina_sp.B9:16.75636368):16.75636364,Caridina_sp.B10:33.51272732):16.75636364):8.378181818,Caridina_sp.A1:58.64727278):8.378181818,Caridina_sp.C:67.0254546):8.378181818,Caridina_sp.D:75.40363641):8.378181818,Caridina_opaensis:83.78181823):8.378181818):7.68,((((Caridina_sumatrensis:33.28000005,(Lancaris_singhalensis:16.64000005,Lancaris_kumariae:16.64000005):16.64):16.64,(Caridina_sp.22:24.96000005,Caridina_typus:24.96000005):24.96):16.64,((Caridina_zebra:22.18666671,Caridina_confusa:22.18666671):22.18666667,(Parisia_unguis:22.18666671,Pycnisia_raptor:22.18666671):22.18666667):22.18666667):16.64,((Caridina_sp.23:27.73333339,Caridina_propinqua:27.73333339):27.73333333,(Marosina_longirostris:27.73333339,Caridina_serratirostris:27.73333339):27.73333333):27.73333333):16.64):7.68,(((((Caridina_sp.19:30.72000005,(Caridina_sp.20:15.36000005,Caridina_cf._weberi:15.36000005):15.36):15.36,Caridina_multidentata:46.08000005):15.36,Caridina_sp.21:61.44000005):15.36,Caridina_sp.18:76.80000005):15.36,Caridina_pseudodenticulata:92.16000005):15.36):7.68,(Caridina_fernandoi:57.60000005,Caridina_pristis:57.60000005):57.6):7.68,(((Caridina_serrata:30.72000005,Caridina_trifasciata:30.72000005):30.72,Caridina_cantonensis:61.44000005):30.72,(Neocaridina_palmata:61.44000005,(Neocaridina_denticulata:30.72000005,Neocaridina_saccam:30.72000005):30.72):30.72):30.72):7.68,Sinodina_sp.:130.56):7.68,(((((Caridina_sp.4:23.04000005,Caridina_thermophila:23.04000005):23.04,Caridina_sp.5:46.08000005):23.04,((Caridina_sp.2:23.04000005,Caridina_spelunca:23.04000005):23.04,Caridina_sp.3:46.08000005):23.04):23.04,Caridina_sp.6:92.16000005):23.04,Caridina_sp.17:115.2):23.04):7.68,(((Atya_gabonensis:90.79466672,(Atya_innocous:68.09600005,((Atya_scabra:22.69866671,Atya_margaritacea:22.69866671):22.69866667,Atya_lanipes:45.39733338):22.69866667):22.69866667):22.69866667,((((((Potimirim_mexicana:16.21333341,Potimirim_potimirim:16.21333341):16.21333333,Potimirim_glabra:32.42666674):16.21333333,Potimirim_sp.:48.64000007):16.21333333,Jonga_serrei:64.8533334):16.21333333,Atya_ortmannioides:81.06666673):16.21333333,(Micratya_poeyi:48.64000006,Micratya_sp.:48.64000006):48.64):16.21333333):16.21333333,((Atyoida_bisulcata:48.64000005,Atyoida_pilipes:48.64000005):48.64,((Atyopsis_moluccensis:32.42666671,Atyopsis_spinipes:32.42666671):32.42666667,Australatya_striolata:64.85333338):32.42666667):32.42666667):16.21333333):7.68,(((((((((((Typhlatya_mitchelli:3.45000005,Typhlatya_sp.:3.45000005):3.45,Typhlatya_pearsei:6.90000005):13.32,Typhlatya_dzilamensis:20.22000005):6.32,(Typhlatya_consobrina:5.99000005,Typhlatya_taina:5.99000005):20.55):9.615,((Typhlatya_iliffei:5.26000005,Typhlatya_rogersi:5.26000005):23.2,(Typhlatya_kakuki:14.23000005,Typhlatya_garciai:14.23000005):14.23):7.695):7.695,((Typhlatya_arfeae:11.34000005,Typhlatya_miravetensis:11.34000005):16.255,((Stygiocaris_stylifera:9.75000005,Stygiocaris_lancifera:9.75000005):0.795,Stygiocaris_sp.:10.54500005):17.05):16.255):7.695,Typhlatya_monae:51.54500005):7.695,(Antecaridina_lauensis:29.62000005,Antecaridina_sp.2:29.62000005):29.62):23.59,Halocaridina_rubra:82.83000005):23.59,Halocaridinides_trigonophthalma:106.42):23.59,(((((((Paratya_norfolkensis:9.873333387,Paratya_howensis:9.873333387):9.873333333,((Paratya_cf._caledonica:6.582222276,Paratya_cf._typa:6.582222276):6.582222222,Paratya_cf._intermedia:13.1644445):6.582222222):6.582222222,Paratya_australiensis:26.32888894):6.582222222,Paratya_curvirostris:32.91111116):6.582222222,(Paratya_improvisa:19.74666672,Paratya_compressa:19.74666672):19.74666667):6.582222222,(((Troglocaris_anophthalmus:13.16444451,Troglocaris_planinensis:13.16444451):13.16444444,Troglocaris_bosnica:26.32888895):13.16444444,((Troglocaris_cf._osterloffi:16.4555556,Troglocaris_cf._fagei:16.4555556):16.45555556,(((Troglocaris_prasence:13.1644445,(Troglocaris_sp._Bosnian_Clade:6.582222276,Troglocaris_kapelana:6.582222276):6.582222222):6.582222222,(Troglocaris_pretneri:9.873333387,Troglocaris_neglecta:9.873333387):9.873333333):6.582222222,Troglocaris_hercegovinensis:26.32888894):6.582222222):6.582222222):6.582222222):6.582222222,((((Atyaephyra_strymonensis:10.53155559,Atyaephyra_stankoi:10.53155559):10.53155556,Atyaephyra_thyamisensis:21.06311115):10.53155556,Atyaephyra_orientalis:31.59466671):10.53155556,((Palaemonias_sp.2:15.79733338,Palaemonias_sp.1:15.79733338):15.79733333,((Dugastella_valentina:10.53155559,Dugastella_marocana:10.53155559):10.53155556,Gallocaris_inermis:21.06311115):10.53155556):10.53155556):10.53155556):77.35222222):23.59):11.4,Syncaris_pacifica:165):11.4,Xiphocaris_elongata:176.4):67.75):9.24,(Neostylodactylus_amarynthis:162.7666667,(Stylodactylus_libratus:81.38333339,Stylodactylus_major:81.38333339):81.38333333):90.62333333):9.24,(Bathypalaemonetes_brevirostris:131.315,Bathypalaemonella_serratipalma:131.315):131.315):0.05,Discias_sp.:262.68):0.05,(Procaris_ascensionis:49.90000005,Procaris_mexicana:49.90000005):212.83);
