# Supplementary material for: Freshwater transitions and symbioses shaped the evolution and extant diversity of caridean shrimps
Source: Commun Biol. 2018 Feb 22;1:16. doi: 10.1038/s42003-018-0018-6 (PMC6123698; doi:10.1038/s42003-018-0018-6)
Supplement: Supplementary file 7 — Supplementary Data 5 [file 42003_2018_18_MOESM7_ESM.txt]

#    Copyright (C) 2017, Jon Hill, Katie Davis
#
#    This program is free software: you can redistribute it and/or modify
#    it under the terms of the GNU General Public License as published by
#    the Free Software Foundation, either version 3 of the License, or
#    (at your option) any later version.
#
#    This program is distributed in the hope that it will be useful,
#    but WITHOUT ANY WARRANTY; without even the implied warranty of
#    MERCHANTABILITY or FITNESS FOR A PARTICULAR PURPOSE.  See the
#    GNU General Public License for more details.
#
#    You should have received a copy of the GNU General Public License
#    along with this program.  If not, see <http://www.gnu.org/licenses/>.
#
#    Jon Hill. jon.hill@york.ac.uk. 
#    Katie Davis. katie.davis@york.ac.uk


library(phytools)

tree<-read.nexus('CarideaSupertree.tre')

# script to perform Ancestral State Reconstruction using PhyTools:
# Revell, L. J. (2012) phytools: An R package for phylogenetic comparative 
#  biology (and other things). Methods Ecol. Evol. 3 217-223.
#  <doi:10.1111/j.2041-210X.2011.00169.x>
#
#

foo<-function(x){
    y<-sapply(x$maps,function(x) names(x)[1])
    names(y)<-x$edge[,1]
    y<-y[as.character(length(x$tip)+1:x$Nnode)]
    return(y)
}

# discrete ans state const.
# First deal with Freshwater/Marine
hab<-read.csv('HabitatTraits.csv',sep=",",header=T,row.names=NULL,check.names=FALSE,stringsAsFactors=FALSE)
d = data.frame(m=numeric(length(tree$tip.label)),fw=numeric(length(tree$tip.label)),row.names=tree$tip.label)
for (i in 1:length(tree$tip.label)) {
    d[i,] = c(1,1)
}
for (i in 1:nrow(hab)) {
    name = hab[,1][i]
    h = as.numeric(c(hab[,2][i],hab[,3][i]))
    s = sum(h)
    h = h/s
    d[name,] = h
}
PP=data.matrix(d)
btrees<-make.simmap(tree,PP,nsim=200,model="ER")
# plotting
AA<-sapply(btrees,foo)
piesA<-t(apply(AA,1,function(x,levels,Nsim) summary(factor(x,levels))/Nsim,levels=c("m","fw"), Nsim=100))

# Create a pretty plot with little pie charts
pdf(file = "ASR_Hab5.pdf", height=15, width=10)
plot(tree,no.margin=TRUE,show.tip.label=F)
nodelabels(pie=piesA,cex=0.4,piecol=c('red','blue'))
indexes = row.names(PP)
for (i in 1:length(tree$tip.label)) {
    index = match(tree$tip.label[i], indexes)
    indexes[index] = i
}
piesTips = PP
row.names(piesTips) <- indexes
tiplabels(pie=piesTips,cex=0.05,piecol=c('red','blue'))
dev.off()

####################################################
# Do same for Commensality - see above for comments
####################################################
com<-read.csv('Commensality.csv',sep=",",header=T,row.names=NULL,check.names=FALSE,stringsAsFactors=FALSE)
dd = data.frame(m=numeric(length(tree$tip.label)),fw=numeric(length(tree$tip.label)),row.names=tree$tip.label)
for (i in 1:length(tree$tip.label)) {
    dd[i,] = c(1,1)
}
for (i in 1:nrow(com)) {
    name = hab[,1][i]
    h = as.numeric(c(com[,2][i],com[,3][i]))
    s = sum(h)
    h = h/s
    dd[name,] = h
}
PPP=data.matrix(dd)
ctrees<-make.simmap(tree,PPP,nsim=200,model="ER")
AAA<-sapply(ctrees,foo)
piesAA<-t(apply(AAA,1,function(x,levels,Nsim) summary(factor(x,levels))/Nsim,levels=c("m","fw"), Nsim=100))

pdf(file = "ASR_Com5.pdf", height=15, width=10)
plot(tree,no.margin=TRUE,show.tip.label=F)
nodelabels(pie=piesAA,cex=0.4,piecol=c('red','blue'))
indexes = row.names(PPP)
for (i in 1:length(tree$tip.label)) {
    index = match(tree$tip.label[i], indexes)
    indexes[index] = i
}
piesTips = PPP
row.names(piesTips) <- indexes
tiplabels(pie=piesTips,cex=0.05,piecol=c('red','blue'))
dev.off()
