# Supplementary material for: Freshwater transitions and symbioses shaped the evolution and extant diversity of caridean shrimps
Source: Commun Biol. 2018 Feb 22;1:16. doi: 10.1038/s42003-018-0018-6 (PMC6123698; doi:10.1038/s42003-018-0018-6)
Supplement: Supplementary file 9 — Supplementary Data 7 [file 42003_2018_18_MOESM9_ESM.txt]

0.22
Acanthephyra_acutifrons	Acanthephyridae	0.33
Acanthephyra_cucullata	Acanthephyridae	0.33
Acanthephyra_curtirostris	Acanthephyridae	0.33
Acanthephyra_media	Acanthephyridae	0.33
Acanthephyra_pelagica	Acanthephyridae	0.33
Acanthephyra_purpurea	Acanthephyridae	0.33
Acanthephyra_quadrispinosa	Acanthephyridae	0.33
Agostocaris_sp.	Agostocarididae	0.33
Alope_orientalis	Alope	0.5
Alpheopsis_aequalis	Alpheidae	0.21
Alpheopsis_trispinosa	Alpheidae	0.21
Alpheus_agilis	Alpheidae	0.21
Alpheus_amblyonyx	Alpheidae	0.21
Alpheus_antepaenultimus	Alpheidae	0.21
Alpheus_bouvieri	Alpheidae	0.21
Alpheus_chacei	Alpheidae	0.21
Alpheus_colombiensis	Alpheidae	0.21
Alpheus_cristulifrons	Alpheidae	0.21
Alpheus_cylindricus	Alpheidae	0.21
Alpheus_dentipes	Alpheidae	0.21
Alpheus_edwardsii	Alpheidae	0.21
Alpheus_estuariensis	Alpheidae	0.21
Alpheus_floridanus	Alpheidae	0.21
Alpheus_formosus	Alpheidae	0.21
Alpheus_galapagensis	Alpheidae	0.21
Alpheus_hebes	Alpheidae	0.21
Alpheus_javieri	Alpheidae	0.21
Alpheus_latus	Alpheidae	0.21
Alpheus_macrocheles	Alpheidae	0.21
Alpheus_malleator	Alpheidae	0.21
Alpheus_normanni	Alpheidae	0.21
Alpheus_nuttingi	Alpheidae	0.21
Alpheus_panamensis	Alpheidae	0.21
Alpheus_paracrinitus	Alpheidae	0.21
Alpheus_peasei	Alpheidae	0.21
Alpheus_rapacida	Alpheidae	0.21
Alpheus_rostratus	Alpheidae	0.21
Alpheus_saxidomus	Alpheidae	0.21
Alpheus_schmitti	Alpheidae	0.21
Alpheus_simus	Alpheidae	0.21
Alpheus_sulcatus	Alpheidae	0.21
Alpheus_tenuis	Alpheidae	0.21
Alpheus_thomasi	Alpheidae	0.21
Alpheus_umbo	Alpheidae	0.21
Alpheus_viridari	Alpheidae	0.21
Alpheus_websteri	Alpheidae	0.21
Alvinocaridinides_formosa	Alvinocarididae	0.42
Alvinocaris_longirostris	Alvinocarididae	0.42
Alvinocaris_lusca	Alvinocarididae	0.42
Alvinocaris_markensis	Alvinocarididae	0.42
Alvinocaris_muricola	Alvinocarididae	0.42
Alvinocaris_sp.1	Alvinocarididae	0.42
Alvinocaris_sp.2	Alvinocarididae	0.42
Alvinocaris_stactophila	Alvinocarididae	0.42
Ambidexter_symmetricus	Pandalidae	0.13
Anachlorocurtis_commensalis	Pandalidae	0.13
Anachlorocurtis_occidentalis	Pandalidae	0.13
Anchiopontonia_hurii	Palaemonidae	0.26
Anchistioides_antiguensis	Anchistoidae	0.67
Anchistioides_sp.1	Anchistoidae	0.67
Anchistus_custoides	Palaemonidae	0.26
Anchistus_custos	Palaemonidae	0.26
Anchistus_demani	Palaemonidae	0.26
Anchistus_miersi	Palaemonidae	0.26
Ancylomenes_holthuisi	Palaemonidae	0.26
Ancylomenes_luteomaculatus	Palaemonidae	0.26
Ancylomenes_venustus	Palaemonidae	0.26
Anisomenaeus_spinimanus	Palaemonidae	0.26
Antecaridina_lauensis	Atyidae	0.31
Antecaridina_sp.2	Atyidae	0.31
Arete_indicus	Alpheidae	0.21
Aretopsis_amabilis	Alpheidae	0.21
Argis	Pandalidae	0.13
Athanas_dimorphus	Alpheidae	0.21
Athanas_nitescens	Alpheidae	0.21
Athanas_squillophilus	Alpheidae	0.21
Athanopsis_australis	Alpheidae	0.21
Athanopsis_brevirostris	Alpheidae	0.21
Athanopsis_dentipes	Alpheidae	0.21
Athanopsis_platyrhynchus	Alpheidae	0.21
Athanopsis_rubricinctuta	Alpheidae	0.21
Atya_gabonensis	Atyidae	0.31
Atya_innocous	Atyidae	0.31
Atya_lanipes	Atyidae	0.31
Atya_margaritacea	Atyidae	0.31
Atya_ortmannioides	Atyidae	0.31
Atya_scabra	Atyidae	0.31
Atyaephyra_orientalis	Atyidae	0.31
Atyaephyra_stankoi	Atyidae	0.31
Atyaephyra_strymonensis	Atyidae	0.31
Atyaephyra_thyamisensis	Atyidae	0.31
Atyella_brevirostris	Atyidae	0.31
Atyoida_bisulcata	Atyidae	0.31
Atyoida_pilipes	Atyidae	0.31
Atyopsis_moluccensis	Atyidae	0.31
Atyopsis_spinipes	Atyidae	0.31
Australatya_striolata	Atyidae	0.31
Austropandalus	Pandalidae	0.13
Automate_dolichognatha	Alpheidae	0.21
Automate_evermanni	Alpheidae	0.21
Automate_hayashii	Alpheidae	0.21
Bannereus_anomalus	Alpheidae	0.21
Barbouria_cubensis	Barbouriidae	0.55
Batella_parvimanus	Alpheidae	0.21
Bathyhippolyte_yaldwyni	Bythocarididae	0.1
Bathypalaemonella_serratipalma	Bathypalaemonellidae	0.18
Bathypalaemonetes_brevirostris	Bathypalaemonellidae	0.18
Bermudacaris_harti	Alpheidae	0.21
Brachycarpus_biunguiculatus	Palaemonidae	0.26
Brachycarpus_crosnieri	Palaemonidae	0.26
Bythocaris_leucopis	Bythocarididae	0.1
Calliasmata_nohochi	Barbouriidae	0.55
Calliasmata_pholidota	Barbouriidae	0.55
Campylonotus_capensis	Campylonotidae	0.2
Caridella_paski	Atyidae	0.31
Caridina_africana	Atyidae	0.31
Caridina_brachydactyla	Atyidae	0.31
Caridina_cantonensis	Atyidae	0.31
Caridina_cf._acutirostris	Atyidae	0.31
Caridina_cf._imitatrix	Atyidae	0.31
Caridina_cf._nilotica	Atyidae	0.31
Caridina_cf._weberi	Atyidae	0.31
Caridina_confusa	Atyidae	0.31
Caridina_cruzi	Atyidae	0.31
Caridina_fernandoi	Atyidae	0.31
Caridina_gracilipes	Atyidae	0.31
Caridina_gracilirostris	Atyidae	0.31
Caridina_lanceolata	Atyidae	0.31
Caridina_longirostris	Atyidae	0.31
Caridina_multidentata	Atyidae	0.31
Caridina_opaensis	Atyidae	0.31
Caridina_pristis	Atyidae	0.31
Caridina_propinqua	Atyidae	0.31
Caridina_pseudodenticulata	Atyidae	0.31
Caridina_sarasinorum	Atyidae	0.31
Caridina_serrata	Atyidae	0.31
Caridina_serratirostris	Atyidae	0.31
Caridina_sp.	Atyidae	0.31
Caridina_sp.17	Atyidae	0.31
Caridina_sp.18	Atyidae	0.31
Caridina_sp.19	Atyidae	0.31
Caridina_sp.2	Atyidae	0.31
Caridina_sp.10	Atyidae	0.31
Caridina_sp.20	Atyidae	0.31
Caridina_sp.21	Atyidae	0.31
Caridina_sp.22	Atyidae	0.31
Caridina_sp.23	Atyidae	0.31
Caridina_sp.3	Atyidae	0.31
Caridina_sp.4	Atyidae	0.31
Caridina_sp.5	Atyidae	0.31
Caridina_sp.6	Atyidae	0.31
Caridina_sp.7	Atyidae	0.31
Caridina_sp.8	Atyidae	0.31
Caridina_sp.9	Atyidae	0.31
Caridina_sp.A1	Atyidae	0.31
Caridina_sp.A2	Atyidae	0.31
Caridina_sp.B1	Atyidae	0.31
Caridina_sp.B10	Atyidae	0.31
Caridina_sp.B4	Atyidae	0.31
Caridina_sp.B6	Atyidae	0.31
Caridina_sp.B7	Atyidae	0.31
Caridina_sp.B9	Atyidae	0.31
Caridina_sp.C	Atyidae	0.31
Caridina_sp.D	Atyidae	0.31
Caridina_spelunca	Atyidae	0.31
Caridina_steineri	Atyidae	0.31
Caridina_sumatrensis	Atyidae	0.31
Caridina_thermophila	Atyidae	0.31
Caridina_thomasi	Atyidae	0.31
Caridina_togoensis	Atyidae	0.31
Caridina_trifasciata	Atyidae	0.31
Caridina_typus	Atyidae	0.31
Caridina_weberi	Atyidae	0.31
Caridina_zebra	Atyidae	0.31
Caridinides_wilkinsi	Atyidae	0.31
Chlorocurtis	Pandalidae	0.13
Chlorotocella	Pandalidae	0.13
Chlorotocoides	Pandalidae	0.13
Chorismus_antarcticus	Hippolytidae	0.15
Chorocaris_chacei	Alvinocarididae	0.42
Cineotorhynchus_cf._rigens	Rhynchocinetidae	0.44
Cinetorhynchus_erythrostictus	Rhynchocinetidae	0.44
Cinetorhynchus_hendersoni	Rhynchocinetidae	0.44
Cinetorhynchus_reticulatus	Rhynchocinetidae	0.44
Cinetorhynchus_striatus	Rhynchocinetidae	0.44
Conchodytes_biunguiculatus	Palaemonidae	0.26
Conchodytes_chadi	Palaemonidae	0.26
Conchodytes_meleagrinae	Palaemonidae	0.26
Conchodytes_monodactylus	Palaemonidae	0.26
Conchodytes_placunae	Palaemonidae	0.26
Conchodytes_pteriae	Palaemonidae	0.26
Coralliocaris_graminea	Palaemonidae	0.26
Coralliocaris_superba	Palaemonidae	0.26
Coronalpheus_natator	Alpheidae	0.21
Crangon_franciscorum	Pandalidae	0.13
Crangon_septemspinosa	Pandalidae	0.13
Creaseria_morleyi	Palaemonidae	0.26
Cryphiops_brasiliensis	Palaemonidae	0.26
Cryphiops_caementarius	Palaemonidae	0.26
Cryphiops_luscus	Palaemonidae	0.26
Cuapetes_amymone	Palaemonidae	0.26
Cuapetes_anacanthus	Palaemonidae	0.26
Cuapetes_andamanensis	Palaemonidae	0.26
Cuapetes_elegans	Palaemonidae	0.26
Cuapetes_ensifrons	Palaemonidae	0.26
Cuapetes_grandis	Palaemonidae	0.26
Cuapetes_tenuipes	Palaemonidae	0.26
Dactylonia_ascidicola	Palaemonidae	0.26
Dactylonia_holthuisi	Palaemonidae	0.26
Dactylonia_monnioti	Palaemonidae	0.26
Dactylonia_okai	Palaemonidae	0.26
Deioneus_sandizelli	Alpheidae	0.21
Dichelopandalus_bonnieri	Pandalidae	0.13
Discias_sp.	Disciadiidae	0.08
Dorodotes	Pandalidae	0.13
Dugastella_marocana	Atyidae	0.31
Dugastella_valentina	Atyidae	0.31
Edoneus_marulas	Atyidae	0.31
Ephyrina_bifida	Acanthephyridae	0.33
Ephyrina_figueirai	Acanthephyridae	0.33
Ephyrina_ombango	Acanthephyridae	0.33
Eualus_barbatus	Hippolytidae	0.15
Eualus_biunguis	Hippolytidae	0.15
Eualus_cranchii	Hippolytidae	0.15
Eualus_fabricii	Hippolytidae	0.15
Eualus_suckleyi	Hippolytidae	0.15
Eugonatonotus_chacei	Eugonatonotidae	1
Eugonatonotus_crassus	Eugonatonotidae	1
Exhippolysmata_ensirostris	Lysmatidae	0.63
Exhippolysmata_oplophoroides	Lysmatidae	0.63
Gallocaris_inermis	Atyidae	0.31
Gelastocaris_paronae	Hippolytidae	0.15
Glyphocrangon_perplexa	Pandalidae	0.13
Glyphocrangon_stenolepis	Pandalidae	0.13
Gnathophylloides_mineri	Palaemonidae	0.26
Gnathophyllum_americanum	Palaemonidae	0.26
Halocaridina_rubra	Atyidae	0.31
Halocaridinides_trigonophthalma	Atyidae	0.31
Harpiliopsis_beaupresii	Palaemonidae	0.26
Harpiliopsis_spinigera	Palaemonidae	0.26
Harpilius_lutescens	Palaemonidae	0.26
Heptacarpus_futilirostris	Hippolytidae	0.15
Heptacarpus_geniculatus	Hippolytidae	0.15
Heptacarpus_palpator	Hippolytidae	0.15
Heterocarpus_amacula	Pandalidae	0.13
Heterocarpus_calmani	Pandalidae	0.13
Heterocarpus_dorsalis	Pandalidae	0.13
Heterocarpus_gibbosus	Pandalidae	0.13
Heterocarpus_hayashii	Pandalidae	0.13
Heterocarpus_intermedius	Pandalidae	0.13
Heterocarpus_laevigatus	Pandalidae	0.13
Heterocarpus_parvispina	Pandalidae	0.13
Heterocarpus_sibogae	Pandalidae	0.13
Heterocarpus_woodmasoni	Pandalidae	0.13
Heterogenys_microphthalma	Acanthephyridae	0.33
Hippolyte_obliquimanus	Hippolytidae	0.15
Hippolyte_pleuracantha	Hippolytidae	0.15
Hippolyte_varians	Hippolytidae	0.15
Hymenocera_picta	Palaemonidae	0.26
Hymenodora_glacialis	Acanthephyridae	0.33
Hymenodora_gracilis	Acanthephyridae	0.33
Ischnopontonia_lophos	Palaemonidae	0.26
Izucaris_masudai	Palaemonidae	0.26
Janicea_antiguensis	Barbouriidae	0.55
Janicella_spinicauda	Oplophoridae 1	0.6
Jocaste_lucina	Palaemonidae	0.26
Jonga_serrei	Atyidae	0.31
Lancaris_kumariae	Atyidae	0.31
Lancaris_singhalensis	Atyidae	0.31
Laomenes_amboinensis	Palaemonidae	0.26
Laomenes_ceratophthalmus	Palaemonidae	0.26
Laomenes_pardus	Palaemonidae	0.26
Latreutes_fucorum	Hippolytidae	0.15
Latreutes_pymoeus	Hippolytidae	0.15
Leander_sp.	Palaemonidae	0.26
Leander_tenuicornis	Palaemonidae	0.26
Lebbeus_antarcticus	Hippolytidae	0.15
Lebbeus_groenlandicus	Hippolytidae	0.15
Lebbeus_laurentae	Hippolytidae	0.15
Lebbeus_polaris	Hippolytidae	0.15
Lebbeus_virentova	Hippolytidae	0.15
Leptocarpus_potamiscus	Palaemonidae	0.26
Leptochela_bermudensis	Pasiphaeidae 1	0.2
Leptochela_carinata	Pasiphaeidae 1	0.2
Leptochela_papulata	Pasiphaeidae 1	0.2
Leptopalaemon_glabrus	Palaemonidae	0.26
Leptopalaemon_sp.1	Palaemonidae	0.26
Leptopalaemon_sp.2	Palaemonidae	0.26
Leptopalaemon_sp.3	Palaemonidae	0.26
Limnocaridina_parvula	Atyidae	0.31
Limnocaridina_similis	Atyidae	0.31
Limnocaridina_tanganyikae	Atyidae	0.31
Lipkemenes_lanipes	Palaemonidae	0.26
Lissosabinea	Pandalidae	0.13
Lysmata_amboinensis	Lysmatidae	0.63
Lysmata_ankeri	Lysmatidae	0.63
Lysmata_argentopunctata	Lysmatidae	0.63
Lysmata_bahia	Lysmatidae	0.63
Lysmata_boggessi	Lysmatidae	0.63
Lysmata_californica	Lysmatidae	0.63
Lysmata_cf._anchisteus	Lysmatidae	0.63
Lysmata_cf._intermedia	Lysmatidae	0.63
Lysmata_cf._ternatensis	Lysmatidae	0.63
Lysmata_debelius	Lysmatidae	0.63
Lysmata_galapagensis	Lysmatidae	0.63
Lysmata_grabhami	Lysmatidae	0.63
Lysmata_gracilirostris	Lysmatidae	0.63
Lysmata_hochi	Lysmatidae	0.63
Lysmata_holthuisi	Lysmatidae	0.63
Lysmata_intermedia	Lysmatidae	0.63
Lysmata_moorei	Lysmatidae	0.63
Lysmata_nayaritensis	Lysmatidae	0.63
Lysmata_new_species_cf._vittata	Lysmatidae	0.63
Lysmata_nilita	Lysmatidae	0.63
Lysmata_olavoi	Lysmatidae	0.63
Lysmata_pederseni	Lysmatidae	0.63
Lysmata_rafa	Lysmatidae	0.63
Lysmata_seticaudata	Lysmatidae	0.63
Lysmata_udoi	Lysmatidae	0.63
Lysmata_vittata	Lysmatidae	0.63
Lysmata_wurdemanni	Lysmatidae	0.63
Lysmatella_prima	Lysmatidae	0.63
Macrobrachium_abrahami	Palaemonidae	0.26
Macrobrachium_acanthurus	Palaemonidae	0.26
Macrobrachium_aemulum	Palaemonidae	0.26
Macrobrachium_amazonicum	Palaemonidae	0.26
Macrobrachium_americanum	Palaemonidae	0.26
Macrobrachium_aracamuni	Palaemonidae	0.26
Macrobrachium_asperulum	Palaemonidae	0.26
Macrobrachium_australe	Palaemonidae	0.26
Macrobrachium_birai	Palaemonidae	0.26
Macrobrachium_borellii	Palaemonidae	0.26
Macrobrachium_brasiliense	Palaemonidae	0.26
Macrobrachium_carcinus	Palaemonidae	0.26
Macrobrachium_cf_nipponense	Palaemonidae	0.26
Macrobrachium_cf_pilimanus	Palaemonidae	0.26
Macrobrachium_cf._horstii	Palaemonidae	0.26
Macrobrachium_cortezi	Palaemonidae	0.26
Macrobrachium_crenulatum	Palaemonidae	0.26
Macrobrachium_dacqueti	Palaemonidae	0.26
Macrobrachium_depressimanum	Palaemonidae	0.26
Macrobrachium_digueti	Palaemonidae	0.26
Macrobrachium_dux	Palaemonidae	0.26
Macrobrachium_edentatum	Palaemonidae	0.26
Macrobrachium_esculentum	Palaemonidae	0.26
Macrobrachium_ferreirai	Palaemonidae	0.26
Macrobrachium_foai	Palaemonidae	0.26
Macrobrachium_formosense	Palaemonidae	0.26
Macrobrachium_fukienense	Palaemonidae	0.26
Macrobrachium_gracilirostre	Palaemonidae	0.26
Macrobrachium_grandimanus	Palaemonidae	0.26
Macrobrachium_hainanense	Palaemonidae	0.26
Macrobrachium_hancocki	Palaemonidae	0.26
Macrobrachium_heterochirus	Palaemonidae	0.26
Macrobrachium_holthuisi	Palaemonidae	0.26
Macrobrachium_iheringi	Palaemonidae	0.26
Macrobrachium_inflatum	Palaemonidae	0.26
Macrobrachium_inpa	Palaemonidae	0.26
Macrobrachium_jaroense	Palaemonidae	0.26
Macrobrachium_lamarrei	Palaemonidae	0.26
Macrobrachium_lanatum	Palaemonidae	0.26
Macrobrachium_lar	Palaemonidae	0.26
Macrobrachium_latidactylus	Palaemonidae	0.26
Macrobrachium_latimanus	Palaemonidae	0.26
Macrobrachium_lepidactyloides	Palaemonidae	0.26
Macrobrachium_lujae	Palaemonidae	0.26
Macrobrachium_maculatum	Palaemonidae	0.26
Macrobrachium_malayanum	Palaemonidae	0.26
Macrobrachium_malcolmsonii	Palaemonidae	0.26
Macrobrachium_michoacanus	Palaemonidae	0.26
Macrobrachium_naso	Palaemonidae	0.26
Macrobrachium_nattereri	Palaemonidae	0.26
Macrobrachium_neglectum	Palaemonidae	0.26
Macrobrachium_nepalense	Palaemonidae	0.26
Macrobrachium_niphanae	Palaemonidae	0.26
Macrobrachium_nipponense	Palaemonidae	0.26
Macrobrachium_novaehollandiae	Palaemonidae	0.26
Macrobrachium_occidentale	Palaemonidae	0.26
Macrobrachium_ohione	Palaemonidae	0.26
Macrobrachium_panamense	Palaemonidae	0.26
Macrobrachium_pectinatum	Palaemonidae	0.26
Macrobrachium_petronioi	Palaemonidae	0.26
Macrobrachium_pilimanus	Palaemonidae	0.26
Macrobrachium_placidulum	Palaemonidae	0.26
Macrobrachium_placidum	Palaemonidae	0.26
Macrobrachium_platycheles	Palaemonidae	0.26
Macrobrachium_potiuna	Palaemonidae	0.26
Macrobrachium_prabhakarani	Palaemonidae	0.26
Macrobrachium_pumilum	Palaemonidae	0.26
Macrobrachium_qilianensis	Palaemonidae	0.26
Macrobrachium_quelchi	Palaemonidae	0.26
Macrobrachium_raridens	Palaemonidae	0.26
Macrobrachium_reyesi	Palaemonidae	0.26
Macrobrachium_rodriguezi	Palaemonidae	0.26
Macrobrachium_rosenbergii	Palaemonidae	0.26
Macrobrachium_rude	Palaemonidae	0.26
Macrobrachium_sankolli	Palaemonidae	0.26
Macrobrachium_scabriculum	Palaemonidae	0.26
Macrobrachium_shokitai	Palaemonidae	0.26
Macrobrachium_sp._nov._1	Palaemonidae	0.26
Macrobrachium_sp._nov._2	Palaemonidae	0.26
Macrobrachium_sp.1	Palaemonidae	0.26
Macrobrachium_sp.2	Palaemonidae	0.26
Macrobrachium_sp.3	Palaemonidae	0.26
Macrobrachium_sp.4	Palaemonidae	0.26
Macrobrachium_sp.5	Palaemonidae	0.26
Macrobrachium_sp.6	Palaemonidae	0.26
Macrobrachium_sp.7	Palaemonidae	0.26
Macrobrachium_sp.8	Palaemonidae	0.26
Macrobrachium_sp.nov._GUI	Palaemonidae	0.26
Macrobrachium_surinamicum	Palaemonidae	0.26
Macrobrachium_tenellum	Palaemonidae	0.26
Macrobrachium_tolmerum	Palaemonidae	0.26
Macrobrachium_trompii	Palaemonidae	0.26
Macrobrachium_venustum	Palaemonidae	0.26
Macrobrachium_villalobosi	Palaemonidae	0.26
Macrobrachium_yui	Palaemonidae	0.26
Macrobrachium_zariquieyi	Palaemonidae	0.26
Manipontonia_psamathe	Palaemonidae	0.26
Marosina_longirostris	Atyidae	0.31
Meningodora_mollis	Acanthephyridae	0.33
Meningodora_sp.	Acanthephyridae	0.33
Meningodora_vesca	Acanthephyridae	0.33
Merguia_oligodon	Merguidae	1
Merguia_rhizophorae	Merguidae	1
Metabetaeus_minutus	Alpheidae	0.21
Metabetaeus_sp.	Alpheidae	0.21
Metacrangon_sp.	Pandalidae	0.13
Metalpheus_rostratipes	Alpheidae	0.21
Micratya_poeyi	Atyidae	0.31
Micratya_sp.	Atyidae	0.31
Mimocaris_heterocarpoides	Lysmatidae	0.63
Mirocaris_fortunata	Alvinocarididae	0.42
Miropandalus_hardingi	Pandalidae	0.13
Nematocarcinus_cursor	Nematocarcinidae	0.04
Nematocarcinus_rotundus	Nematocarcinidae	0.04
Nematopalaemon_schmitti	Palaemonidae	0.26
Nennalpheus_inarticulatus	Alpheidae	0.21
Nennalpheus_sibogae	Alpheidae	0.21
Neocaridina_denticulata	Atyidae	0.31
Neocaridina_palmata	Atyidae	0.31
Neocaridina_saccam	Atyidae	0.31
Neocrangon_sagamiensis	Pandalidae	0.13
Neopalaemon_nahuatlus	Palaemonidae	0.26
Neostylodactylus_amarynthis	Stylodactylidae	0.09
Nikoides_schmitti	Pandalidae	0.13
Nippontonia_christellae	Palaemonidae	0.26
Notocrangon	Pandalidae	0.13
Notopandalus	Pandalidae	0.13
Notostomus_elegans	Acanthephyridae	0.33
Notostomus_gibbosus	Acanthephyridae	0.33
Ogyrides_orientalis	Ogyrididae	0.02
Ogyrides_sp.	Ogyrididae	0.02
Onycocaris_quadratophthalma	Palaemonidae	0.26
Oplophorus_gracilirostris	Oplophoridae 1	0.6
Oplophorus_typus	Oplophoridae 1	0.6
Orthopontonia_ornata	Palaemonidae	0.26
Palaemon_adspersus	Palaemonidae	0.26
Palaemon_africanus	Palaemonidae	0.26
Palaemon_annandalei	Palaemonidae	0.26
Palaemon_antennarius	Palaemonidae	0.26
Palaemon_antrorum	Palaemonidae	0.26
Palaemon_argentinus	Palaemonidae	0.26
Palaemon_atrinubes	Palaemonidae	0.26
Palaemon_carinicauda	Palaemonidae	0.26
Palaemon_carteri	Palaemonidae	0.26
Palaemon_concinnus	Palaemonidae	0.26
Palaemon_concinus	Palaemonidae	0.26
Palaemon_cummingi	Palaemonidae	0.26
Palaemon_debilis	Palaemonidae	0.26
Palaemon_elegans	Palaemonidae	0.26
Palaemon_floridanus	Palaemonidae	0.26
Palaemon_gladiator	Palaemonidae	0.26
Palaemon_gracilis	Palaemonidae	0.26
Palaemon_gravieri	Palaemonidae	0.26
Palaemon_guangdongensis	Palaemonidae	0.26
Palaemon_hancocki	Palaemonidae	0.26
Palaemon_hiltoni	Palaemonidae	0.26
Palaemon_holthuisi	Palaemonidae	0.26
Palaemon_intermedius	Palaemonidae	0.26
Palaemon_ivonicus	Palaemonidae	0.26
Palaemon_litoreus	Palaemonidae	0.26
Palaemon_longirostris	Palaemonidae	0.26
Palaemon_macrodactylus	Palaemonidae	0.26
Palaemon_maculatus	Palaemonidae	0.26
Palaemon_mercedae	Palaemonidae	0.26
Palaemon_mesogenitor	Palaemonidae	0.26
Palaemon_mesopotamicus	Palaemonidae	0.26
Palaemon_modestus	Palaemonidae	0.26
Palaemon_mundusnovus	Palaemonidae	0.26
Palaemon_northropi	Palaemonidae	0.26
Palaemon_octaviae	Palaemonidae	0.26
Palaemon_orientis	Palaemonidae	0.26
Palaemon_ortmanni	Palaemonidae	0.26
Palaemon_pacificus	Palaemonidae	0.26
Palaemon_paludosus	Palaemonidae	0.26
Palaemon_pandaliformis	Palaemonidae	0.26
Palaemon_paucidens	Palaemonidae	0.26
Palaemon_peringueyi	Palaemonidae	0.26
Palaemon_peruanus	Palaemonidae	0.26
Palaemon_pugio	Palaemonidae	0.26
Palaemon_ritteri	Palaemonidae	0.26
Palaemon_schmitti	Palaemonidae	0.26
Palaemon_semmelinkii	Palaemonidae	0.26
Palaemon_serenus	Palaemonidae	0.26
Palaemon_serratus	Palaemonidae	0.26
Palaemon_serrifer	Palaemonidae	0.26
Palaemon_sinensis	Palaemonidae	0.26
Palaemon_tonkinensis	Palaemonidae	0.26
Palaemon_turcorum	Palaemonidae	0.26
Palaemon_varians	Palaemonidae	0.26
Palaemon_vulgaris	Palaemonidae	0.26
Palaemon_xiphias	Palaemonidae	0.26
Palaemon_zariquieyi	Palaemonidae	0.26
Palaemonella_holmesi	Palaemonidae	0.26
Palaemonella_pottsi	Palaemonidae	0.26
Palaemonella_rotumana	Palaemonidae	0.26
Palaemonias_sp.1	Atyidae	0.31
Palaemonias_sp.2	Atyidae	0.31
Pandalina	Pandalidae	0.13
Pandalopsis_dispar	Pandalidae	0.13
Pandalopsis_lamelligera	Pandalidae	0.13
Pandalus_borealis	Pandalidae	0.13
Pandalus_danae	Pandalidae	0.13
Pandalus_goniurus	Pandalidae	0.13
Pandalus_hypsinotus	Pandalidae	0.13
Pandalus_jordani	Pandalidae	0.13
Pandalus_latirostris	Pandalidae	0.13
Pandalus_montagui	Pandalidae	0.13
Pandalus_prensor	Pandalidae	0.13
Pandalus_stenolepis	Pandalidae	0.13
Pantomus	Pandalidae	0.13
Parabetaeus_culliereti	Alpheidae	0.21
Parabetaeus_euryone	Alpheidae	0.21
Paracrangon	Pandalidae	0.13
Parapontocaris_aspera	Pandalidae	0.13
Parapontocaris_levigata	Pandalidae	0.13
Parapontophilus_gracilis	Pandalidae	0.13
Parapontophilus_junceus	Pandalidae	0.13
Paratya_australiensis	Atyidae	0.31
Paratya_cf._caledonica	Atyidae	0.31
Paratya_cf._intermedia	Atyidae	0.31
Paratya_cf._typa	Atyidae	0.31
Paratya_compressa	Atyidae	0.31
Paratya_curvirostris	Atyidae	0.31
Paratya_howensis	Atyidae	0.31
Paratya_improvisa	Atyidae	0.31
Paratya_norfolkensis	Atyidae	0.31
Parhippolyte_cf._uveae	Barbouriidae	0.55
Parhippolyte_sterreri	Barbouriidae	0.55
Parisia_gracilis	Atyidae	0.31
Parisia_unguis	Atyidae	0.31
Pasiphaea_planidorsalis	Pasiphaeidae2	0.06
Pasiphaea_sirenkoi	Pasiphaeidae2	0.06
Pasiphaea_sivado	Pasiphaeidae2	0.06
Pasiphaea_telacantha	Pasiphaeidae2	0.06
Periclimenaeus_bidentatus	Palaemonidae	0.26
Periclimenaeus_tuamotae	Palaemonidae	0.26
Periclimenella_spinifera	Palaemonidae	0.26
Periclimenes_boucheti	Palaemonidae	0.26
Periclimenes_brevicarpalis	Palaemonidae	0.26
Periclimenes_commensalis	Palaemonidae	0.26
Periclimenes_dentidactylus	Palaemonidae	0.26
Periclimenes_digitalis	Palaemonidae	0.26
Periclimenes_hertwigi	Palaemonidae	0.26
Periclimenes_imperator	Palaemonidae	0.26
Periclimenes_laccadivensis	Palaemonidae	0.26
Periclimenes_leptunguis	Palaemonidae	0.26
Periclimenes_ngi	Palaemonidae	0.26
Periclimenes_parvus	Palaemonidae	0.26
Periclimenes_sandybrucei	Palaemonidae	0.26
Periclimenes_soror	Palaemonidae	0.26
Peripandalus	Pandalidae	0.13
Philarius_gerlachei	Palaemonidae	0.26
Philarius_imperialis	Palaemonidae	0.26
Philarius_minor	Palaemonidae	0.26
Philocheras	Pandalidae	0.13
Phycomenes_cobourgi	Palaemonidae	0.26
Phyllognathia_ceratophthalma	Palaemonidae	0.26
Platycaris_latirostris	Palaemonidae	0.26
Plesionika_acanthonotus	Pandalidae	0.13
Plesionika_antigai	Pandalidae	0.13
Plesionika_edwardsii	Pandalidae	0.13
Plesionika_heterocarpus	Pandalidae	0.13
Plesionika_longipes	Pandalidae	0.13
Plesionika_martia	Pandalidae	0.13
Plesionika_scopifera	Pandalidae	0.13
Pliopontonia_furtiva	Palaemonidae	0.26
Pomagnathus_corallinus	Alpheidae	0.21
Pontocaris	Pandalidae	0.13
Pontophilus_norvegicus	Pandalidae	0.13
Potamalpheops_monodi	Alpheidae	0.21
Potamalpheops_pylorus	Alpheidae	0.21
Potimirim_glabra	Atyidae	0.31
Potimirim_mexicana	Atyidae	0.31
Potimirim_potimirim	Atyidae	0.31
Potimirim_sp.	Atyidae	0.31
Prionalpheus_triarticulatus	Alpheidae	0.21
Prionocrangon	Pandalidae	0.13
Procaris_ascensionis	Procarididae	0.33
Procaris_mexicana	Procarididae	0.33
Processa_guyanae	Pandalidae	0.13
Procletes	Pandalidae	0.13
Psalidopus_huxleyi	Psalidopodidae	0.33
Pseudathanas_darwiniensis	Alpheidae	0.21
Pseudopalaemon_amazonensis	Palaemonidae	0.26
Pseudopalaemon_bouvieri	Palaemonidae	0.26
Pseudopalaemon_chryseus	Palaemonidae	0.26
Pseudopalaemon_gouldingi	Palaemonidae	0.26
Pterocaris_typica	Alpheidae	0.21
Pycneus_morsitans	Atyidae	0.31
Pycnisia_raptor	Atyidae	0.31
Racilius_compressus	Alpheidae	0.21
Rhynchocinetes_australis	Rhynchocinetidae	0.44
Rhynchocinetes_balssi	Rhynchocinetidae	0.44
Rhynchocinetes_brucei	Rhynchocinetidae	0.44
Rhynchocinetes_conspiciocellus	Rhynchocinetidae	0.44
Rhynchocinetes_durbanensis	Rhynchocinetidae	0.44
Rhynchocinetes_typus	Rhynchocinetidae	0.44
Rhynchocinetes_uritai	Rhynchocinetidae	0.44
Rhynocrangon	Pandalidae	0.13
Rimicaris_exoculata	Alvinocarididae	0.42
Rimicaris_hybisae	Alvinocarididae	0.42
Rugathanas_borradailei	Alpheidae	0.21
Sabinea	Pandalidae	0.13
Salmoneus_serratidigitus	Alpheidae	0.21
Salmoneus_tricristatus	Alpheidae	0.21
Saron_marmoratus	Hippolytidae	0.15
Saron_sp.	Hippolytidae	0.15
Sclerocrangon	Pandalidae	0.13
Sinodina_sp.	Atyidae	0.31
Stenalpheops_crangonus	Alpheidae	0.21
Stygiocaris_lancifera	Atyidae	0.31
Stygiocaris_sp.	Atyidae	0.31
Stygiocaris_stylifera	Atyidae	0.31
Stylodactylus_libratus	Stylodactylidae	0.09
Stylodactylus_major	Stylodactylidae	0.09
Stylopandalus_richardi	Pandalidae	0.13
Synalpheus_aff._antillensis	Alpheidae	0.21
Synalpheus_aff._apioceros_A	Alpheidae	0.21
Synalpheus_aff._apioceros_B	Alpheidae	0.21
Synalpheus_aff._longicarpus	Alpheidae	0.21
Synalpheus_aff._paraneptunus	Alpheidae	0.21
Synalpheus_africanus	Alpheidae	0.21
Synalpheus_agelas	Alpheidae	0.21
Synalpheus_anasimus	Alpheidae	0.21
Synalpheus_androsi	Alpheidae	0.21
Synalpheus_antillensis	Alpheidae	0.21
Synalpheus_apioceros	Alpheidae	0.21
Synalpheus_arostris	Alpheidae	0.21
Synalpheus_belizensis	Alpheidae	0.21
Synalpheus_bocas	Alpheidae	0.21
Synalpheus_brevicarpus	Alpheidae	0.21
Synalpheus_brevifrons	Alpheidae	0.21
Synalpheus_brooksi	Alpheidae	0.21
Synalpheus_carpenteri	Alpheidae	0.21
Synalpheus_cf._africanus_B	Alpheidae	0.21
Synalpheus_cf._brooksi	Alpheidae	0.21
Synalpheus_cf._occidentalis	Alpheidae	0.21
Synalpheus_cf._paraneptunus	Alpheidae	0.21
Synalpheus_chacei	Alpheidae	0.21
Synalpheus_charon	Alpheidae	0.21
Synalpheus_corallinus	Alpheidae	0.21
Synalpheus_dardeaui	Alpheidae	0.21
Synalpheus_digueti	Alpheidae	0.21
Synalpheus_duffyi	Alpheidae	0.21
Synalpheus_fritzmuelleri	Alpheidae	0.21
Synalpheus_gambarelloides	Alpheidae	0.21
Synalpheus_goodei	Alpheidae	0.21
Synalpheus_gracilirostris	Alpheidae	0.21
Synalpheus_guerini	Alpheidae	0.21
Synalpheus_hemphilli	Alpheidae	0.21
Synalpheus_hoetjesi	Alpheidae	0.21
Synalpheus_idios	Alpheidae	0.21
Synalpheus_kensleyi	Alpheidae	0.21
Synalpheus_lani	Alpheidae	0.21
Synalpheus_longicarpus	Alpheidae	0.21
Synalpheus_mcclendoni	Alpheidae	0.21
Synalpheus_mexicanus	Alpheidae	0.21
Synalpheus_microneptunus	Alpheidae	0.21
Synalpheus_minus	Alpheidae	0.21
Synalpheus_near_sanctithomae	Alpheidae	0.21
Synalpheus_nilandensis	Alpheidae	0.21
Synalpheus_nobilii	Alpheidae	0.21
Synalpheus_obtusifrons	Alpheidae	0.21
Synalpheus_paraneptunus	Alpheidae	0.21
Synalpheus_peruvianus	Alpheidae	0.21
Synalpheus_plumosetosus	Alpheidae	0.21
Synalpheus_ruetzleri	Alpheidae	0.21
Synalpheus_rufus	Alpheidae	0.21
Synalpheus_sanctithomae	Alpheidae	0.21
Synalpheus_sanjosei	Alpheidae	0.21
Synalpheus_sanlucasi	Alpheidae	0.21
Synalpheus_stylopleuron	Alpheidae	0.21
Synalpheus_superus	Alpheidae	0.21
Synalpheus_thele	Alpheidae	0.21
Synalpheus_townsendi	Alpheidae	0.21
Synalpheus_ul	Alpheidae	0.21
Synalpheus_wickstenae	Alpheidae	0.21
Synalpheus_williamsi	Alpheidae	0.21
Synalpheus_yano	Alpheidae	0.21
Syncaris_pacifica	Atyidae	0.31
Systellaspis_cristata	Oplophoridae_2	0.22
Systellaspis_debilis	Oplophoridae_2	0.22
Systellaspis_pellucida	Oplophoridae_1	0.6
Thalassocaris_crinita	Pandalidae	0.13
Thaumastocaris_streptopus	Palaemonidae	0.26
Thinora_maldivensis	Hippolytidae	0.15
Thor_amboinensis	Hippolytidae	0.15
Thor_cf._manningi	Hippolytidae	0.15
Tozeuma_lanceolatum	Hippolytidae	0.15
Tozeuma_sp.	Hippolytidae	0.15
Trachycaris_rugosa	Hippolytidae	0.15
Trachycaris_sp.	Hippolytidae	0.15
Troglindicus_phreaticus	Palaemonidae	0.26
Troglocaris_anophthalmus	Atyidae	0.31
Troglocaris_bosnica	Atyidae	0.31
Troglocaris_cf._fagei	Atyidae	0.31
Troglocaris_cf._osterloffi	Atyidae	0.31
Troglocaris_hercegovinensis	Atyidae	0.31
Troglocaris_kapelana	Atyidae	0.31
Troglocaris_neglecta	Atyidae	0.31
Troglocaris_planinensis	Atyidae	0.31
Troglocaris_prasence	Atyidae	0.31
Troglocaris_pretneri	Atyidae	0.31
Troglocaris_sp._Bosnian_Clade	Atyidae	0.31
Troglocubanus_calcis	Palaemonidae	0.26
Troglocubanus_eigenmanni	Palaemonidae	0.26
Troglocubanus_gibarensis	Palaemonidae	0.26
Troglocubanus_inermis	Palaemonidae	0.26
Troglocubanus_jamaicensis	Palaemonidae	0.26
Troglomexicanus_perezfarfanteae	Palaemonidae	0.26
Tuleariocaris_zanzibarica	Palaemonidae	0.26
Typhlatya_arfeae	Atyidae	0.31
Typhlatya_consobrina	Atyidae	0.31
Typhlatya_dzilamensis	Atyidae	0.31
Typhlatya_garciai	Atyidae	0.31
Typhlatya_iliffei	Atyidae	0.31
Typhlatya_kakuki	Atyidae	0.31
Typhlatya_miravetensis	Atyidae	0.31
Typhlatya_mitchelli	Atyidae	0.31
Typhlatya_monae	Atyidae	0.31
Typhlatya_pearsei	Atyidae	0.31
Typhlatya_rogersi	Atyidae	0.31
Typhlatya_sp.	Atyidae	0.31
Typhlatya_taina	Atyidae	0.31
Typhlocaris_salentina	Typhlocarididae	0.25
Unguicaris_panglaonis	Palaemonidae	0.26
Unguicaris_pilipes	Palaemonidae	0.26
Urocaridella_antonbruunii	Palaemonidae	0.26
Urocaridella_pulchella	Palaemonidae	0.26
Urocaris_longicaudata	Palaemonidae	0.26
Vercoia	Pandalidae	0.13
Vexillipar_repandum	Alpheidae	0.21
Xiphocaris_elongata	Xiphocarididae	0.5
Yagerocaris_cozumel	Alpheidae	0.21
